# Supplementary material for: NuRD and CAF-1-mediated silencing of the D4Z4 array is modulated by DUX4-induced MBD3L proteins
Source: eLife. 2018 Mar 13;7:e31023. doi: 10.7554/eLife.31023 (PMC5849414; doi:10.7554/eLife.31023)
Supplement: Figure 1—source data 1. — This file contains the source data used to make the graphs presented in Figure 1 and Figure 1—figure supplement 1. GraphPad Prism was utilized to visually represent the quantitative data. [file elife-31023-fig1-data1.xlsx]

## Sheet: NuRD complex occupancy
Figure 1–source data 1. Source data for Figure 1.
			Primer
	Cell line	Sample	Chr18q12	D4Z4 5' end	D4Z4 middle	D4Z4 3' end	TMEM130 promoter
	MB2401	IgG_rep1	0.0037	0.004	0.0038	0.0043	0.0044
	MB2401	IgG_rep2	0.0043	0.0037	0.0033	0.0036	0.0042
	MB2401	IgG_rep3	0.005	0.0034	0.003	0.0031	0.0031
	MB2401	CHD4_rep1	0.0033	0.0107	0.0111	0.0091	0.0245
	MB2401	CHD4_rep2	0.0037	0.0078	0.009	0.0071	0.0199
	MB2401	CHD4_rep3	0.0067	0.008	0.0081	0.0071	0.018
	MB2401	HDAC2_rep1	0.0113	0.0479	0.0523	0.0171	0.3726
	MB2401	HDAC2_rep2	0.0141	0.0423	0.0487	0.0162	0.3788
	MB2401	HDAC2_rep3	0.0048	0.0311	0.0334	0.0116	0.2997
	MB2401	MTA2_rep1	0.0123	0.0566	0.062	0.017	0.4991
	MB2401	MTA2_rep2	0.0172	0.0569	0.0639	0.0192	0.5107
	MB2401	MTA2_rep3	0.009	0.045	0.0486	0.0132	0.5337
	MB2401	MBD2_rep1	0.0075	0.0161	0.0165	0.01	0.1402
	MB2401	MBD2_rep2	0.0073	0.0131	0.0134	0.0074	0.1126
	MB2401	MBD2_rep3	0.0046	0.0092	0.0099	0.0052	0.0933
	AVG		Primer
	Cell line	Sample	Chr18q12	D4Z4 5' end	D4Z4 middle	D4Z4 3' end	TMEM130 promoter
	MB2401	IgG	0.00433333	0.0037	0.00336667	0.00366667	0.0039
	MB2401	CHD4	0.00456667	0.00883333	0.0094	0.00776667	0.0208
	MB2401	HDAC2	0.0100667	0.0404333	0.0448	0.0149667	0.350367
	MB2401	MTA2	0.0128333	0.0528333	0.0581667	0.0164667	0.5145
	MB2401	MBD2	0.00646667	0.0128	0.0132667	0.00753333	0.115367
	SD		Primer
	Cell line	Sample	Chr18q12	D4Z4 5' end	D4Z4 middle	D4Z4 3' end	TMEM130 promoter
	MB2401	IgG	0.000650641	0.0003	0.000404145	0.000602771	0.0007
	MB2401	CHD4	0.00185831	0.00161967	0.00153948	0.0011547	0.00334215
	MB2401	HDAC2	0.00477109	0.00855414	0.0100354	0.00295014	0.043988
	MB2401	MTA2	0.00412593	0.00678552	0.00833926	0.00303535	0.0176102
	MB2401	MBD2	0.00161967	0.00345977	0.00330202	0.00240278	0.0235721

## Sheet: FLAG-dCas9 occupancy
Figure 1–source data 1. Source data for Figure 1.
			Primer
	Cell line	Sample	D4Z4 3' end	D4Z4 middle	D4Z4 5' end	MYOD1 DRR
	MB135+FLAG-dCas9/gD4Z4-1	FLAG	0.0604	0.0201	0.0161	0.0099
	MB135+FLAG-dCas9/gD4Z4-2	FLAG	0.0112	0.0763	0.0197	0.0106
	MB135+FLAG-dCas9/gD4Z4-3	FLAG	0.0081	0.0127	0.0833	0.0071
	MB135+FLAG-dCas9/gMYOD1	FLAG	0.0059	0.0061	0.007	0.6976
	MB135+FLAG-dCas9/gD4Z4-1+	FLAG	0.169	0.036	0.039	0.009
	MB135+FLAG-dCas9/gD4Z4-3+	FLAG	0.017	0.052	0.551	0.015
	MB135+FLAG-dCas9/gD4Z4-1+3	FLAG	0.142	0.07	0.47	0.013
	MB135+FLAG-dCas9/gD4Z4-3+1	FLAG	0.119	0.04	0.18	0.008
	MB135+FLAG-dCas9/gMYOD1+	FLAG	0.008	0.009	0.008	0.711
