# Supplementary material for: NuRD and CAF-1-mediated silencing of the D4Z4 array is modulated by DUX4-induced MBD3L proteins
Source: eLife. 2018 Mar 13;7:e31023. doi: 10.7554/eLife.31023 (PMC5849414; doi:10.7554/eLife.31023)
Supplement: Figure 2—source data 1. — This file contains the source data used to make the graphs presented in Figure 2 and Figure 2—figure supplements 1–6. GraphPad Prism was utilized to visually represent the quantitative data. [file elife-31023-fig2-data1.xlsx]

## Sheet: siHDAC12
Figure 2–source data 1. Source data for Figure 2.
			Primer								Primer								Primer
	Cell line	Sample	DUX4	ZSCAN4	TRIM43	HDAC1	HDAC2		Cell line	Sample	DUX4	ZSCAN4	TRIM43	HDAC1	HDAC2		Cell line	Sample	DUX4	ZSCAN4	TRIM43	HDAC1	HDAC2
	MB2401	siCTRL_rep1	2.07508	0.763218	2.6867	1.14063	0.936489		MB073	siCTRL_rep1	0.717972	0.819415	0.888843	1.26824	1.03252		MB200	siCTRL_rep1	1.26021	1.19956	1.17392	1.13053	0.902396
	MB2401	siCTRL_rep2	0.489258	0.993896	0.540488	1.0456	1.07351		MB073	siCTRL_rep2	2.24311	0.889254	1.37078	0.958821	1.02184		MB200	siCTRL_rep2	1.25411	1.0841	1.17759	0.94737	0.977273
	MB2401	siCTRL_rep3	0.98498	1.31829	0.688645	0.838471	0.9947		MB073	siCTRL_rep3	0.620929	1.37237	0.820742	0.822355	0.947808		MB200	siCTRL_rep3	0.632732	0.76897	0.723384	0.93368	1.13393
	MB2401	siHDAC1_rep1	2.59218	4.35046	1.01149	0.0634311	0.69512		MB073	siHDAC1_rep1	23.9923	19.7553	11.2902	0.0429361	0.62014		MB200	siHDAC1_rep1	19.9964	18.076	10.6837	0.0301855	0.750973
	MB2401	siHDAC1_rep2	2.76287	6.23404	2.25998	0.137627	0.773693		MB073	siHDAC1_rep2	15.7797	10.4372	7.71411	0.0401163	0.50739		MB200	siHDAC1_rep2	21.8895	19.3398	10.8253	0.0288857	0.905843
	MB2401	siHDAC1_rep3	1.12324	2.09531	1.05658	0.075276	0.734754		MB073	siHDAC1_rep3	18.6357	11.4095	5.9155	0.0502001	0.557354		MB200	siHDAC1_rep3	15.3766	11.1464	8.12199	0.0329289	0.679165
	MB2401	siHDAC2_rep1	3.7755	0.869146	2.56516	2.18152	0.0311275		MB073	siHDAC2_rep1	179.956	142.189	104.583	1.4741	0.0242003		MB200	siHDAC2_rep1	26.1306	44.4928	27.71	0.859161	0.0600094
	MB2401	siHDAC2_rep2	3.03599	5.79796	5.35021	2.71572	0.0299839		MB073	siHDAC2_rep2	224.722	165.957	135.58	1.75727	0.0262446		MB200	siHDAC2_rep2	27.3253	33.3589	19.7507	0.509093	0.0530256
	MB2401	siHDAC2_rep3	0.883723	2.76098	1.77385	3.18619	0.034574		MB073	siHDAC2_rep3	150.175	129.937	82.3673	1.60362	0.0251668		MB200	siHDAC2_rep3	29.2561	56.0833	29.219	0.665034	0.0543843
	MB2401	siHDAC1+siHDAC2_rep1	87.3458	29.6029	123.198	0.0892709	0.0460816		MB073	siHDAC1+siHDAC2_rep1	453.67	136.397	105.347	0.0445119	0.0446767		MB200	siHDAC1+siHDAC2_rep1	133.497	96.7708	61.6203	0.0534562	0.0891781
	MB2401	siHDAC1+siHDAC2_rep2	133.682	33.4902	211.987	0.0404654	0.0507247		MB073	siHDAC1+siHDAC2_rep2	321.795	101.876	77.386	0.0801771	0.0501421		MB200	siHDAC1+siHDAC2_rep2	151.499	112.011	73.6868	0.0675688	0.0950502
	MB2401	siHDAC1+siHDAC2_rep3	80.7655	34.4437	172.605	0.0755111	0.0547815		MB073	siHDAC1+siHDAC2_rep3	641.587	121.193	110.431	0.0665846	0.0362888		MB200	siHDAC1+siHDAC2_rep3	147.254	113.26	82.2152	0.0705358	0.0860509
	AVG		Primer						AVG		Primer						AVG		Primer
	Cell line	Sample	DUX4	ZSCAN4	TRIM43	HDAC1	HDAC2		Cell line	Sample	DUX4	ZSCAN4	TRIM43	HDAC1	HDAC2		Cell line	Sample	DUX4	ZSCAN4	TRIM43	HDAC1	HDAC2
	MB2401	siCTRL	1.18311	1.02513	1.30528	1.00823	1.00157		MB073	siCTRL	1.194	1.02701	1.02679	1.01647	1.00072		MB200	siCTRL	1.04902	1.01754	1.02496	1.00386	1.00453
	MB2401	siHDAC1	2.15943	4.2266	1.44268	0.0921113	0.734522		MB073	siHDAC1	19.4693	13.8673	8.30661	0.0444175	0.561628		MB200	siHDAC1	19.0875	16.1874	9.87698	0.0306667	0.77866
	MB2401	siHDAC2	2.56507	3.14269	3.22974	2.69448	0.0318952		MB073	siHDAC2	184.951	146.028	107.51	1.61166	0.0252039		MB200	siHDAC2	27.5707	44.645	25.5599	0.677762	0.0558064
	MB2401	siHDAC1+siHDAC2	100.598	32.5123	169.263	0.0684158	0.0505293		MB073	siHDAC1+siHDAC2	472.351	119.822	97.7212	0.0637579	0.0437025		MB200	siHDAC1+siHDAC2	144.084	107.347	72.5074	0.0638536	0.090093
	SD		Primer						SD		Primer						SD		Primer
	Cell line	Sample	DUX4	ZSCAN4	TRIM43	HDAC1	HDAC2		Cell line	Sample	DUX4	ZSCAN4	TRIM43	HDAC1	HDAC2		Cell line	Sample	DUX4	ZSCAN4	TRIM43	HDAC1	HDAC2
	MB2401	siCTRL	0.811263	0.278851	1.19864	0.154507	0.0687674		MB073	siCTRL	0.909847	0.301118	0.299847	0.228467	0.0461344		MB200	siCTRL	0.360528	0.222875	0.261182	0.109913	0.11815
	MB2401	siHDAC1	0.901416	2.07214	0.708162	0.03986	0.0392872		MB073	siHDAC1	4.16926	5.12223	2.7359	0.00520255	0.0564966		MB200	siHDAC1	3.35021	4.41114	1.52151	0.00206412	0.115848
	MB2401	siHDAC2	1.5023	2.48648	1.87852	0.502673	0.00238941		MB073	siHDAC2	37.5239	18.3144	26.7268	0.141755	0.00102269		MB200	siHDAC2	1.57715	11.363	5.08715	0.175381	0.00370275
	MB2401	siHDAC1+siHDAC2	28.8404	2.56428	44.4889	0.0251645	0.00435328		MB073	siHDAC1+siHDAC2	160.712	17.3014	17.7933	0.0179999	0.00697787		MB200	siHDAC1+siHDAC2	9.41051	9.18095	10.348	0.00912582	0.0045689

## Sheet: siCHD4
Figure 2–source data 1. Source data for Figure 2.
			Primer							Primer							Primer
	Cell line	Sample	DUX4	ZSCAN4	TRIM43	CHD4		Cell line	Sample	DUX4	ZSCAN4	TRIM43	CHD4		Cell line	Sample	DUX4	ZSCAN4	TRIM43	CHD4
	MB2401	siCTRL_rep1	1.17351	2.03167	0.368482	1.1359		MB073	siCTRL_rep1	2.38777	0.546073	0.80991	0.993552		MB200	siCTRL_rep1	1.4724	1.0479	1.02125	1.33546
	MB2401	siCTRL_rep2	0.824924	0.729089	1.62469	0.946276		MB073	siCTRL_rep2	0.592615	2.38612	1.81357	0.911722		MB200	siCTRL_rep2	0.761632	0.996886	1.02728	0.921677
	MB2401	siCTRL_rep3	1.033	0.675097	1.67037	0.930342		MB073	siCTRL_rep3	0.706698	0.767462	0.680814	1.10394		MB200	siCTRL_rep3	0.891722	0.957271	0.953188	0.81244
	MB2401	siCHD4_rep1	1.19031	0.428738	2.58859	0.120227		MB073	siCHD4_rep1	19.9134	374.59	114.55	0.178583		MB200	siCHD4_rep1	18.3304	25.5013	22.4685	0.189377
	MB2401	siCHD4_rep2	0.613584	0.658231	5.01645	0.113545		MB073	siCHD4_rep2	20.6299	371.873	102.667	0.182968		MB200	siCHD4_rep2	21.0269	32.6158	24.9996	0.194904
	MB2401	siCHD4_rep3	0.497695	1.14565	n/a	0.136866		MB073	siCHD4_rep3	17.7183	306.696	94.2116	0.141529		MB200	siCHD4_rep3	21.0051	21.9325	20.2007	0.198036
	AVG		Primer					AVG		Primer					AVG		Primer
	Cell line	Sample	DUX4	ZSCAN4	TRIM43	CHD4		Cell line	Sample	DUX4	ZSCAN4	TRIM43	CHD4		Cell line	Sample	DUX4	ZSCAN4	TRIM43	CHD4
	MB2401	siCTRL	1.01048	1.14529	1.22118	1.00417		MB073	siCTRL	1.22903	1.23322	1.10143	1.00307		MB200	siCTRL	1.04192	1.00069	1.00057	1.02319
	MB2401	siCHD4	0.767195	0.744206	3.80252	0.123546		MB073	siCHD4	19.4205	351.053	103.81	0.167693		MB200	siCHD4	20.1208	26.6832	22.5563	0.194106
	SD		Primer					SD		Primer					SD		Primer
	Cell line	Sample	DUX4	ZSCAN4	TRIM43	CHD4		Cell line	Sample	DUX4	ZSCAN4	TRIM43	CHD4		Cell line	Sample	DUX4	ZSCAN4	TRIM43	CHD4
	MB2401	siCTRL	0.175382	0.768107	0.738812	0.114356		MB073	siCTRL	1.00512	1.00456	0.620099	0.0964637		MB200	siCTRL	0.378438	0.0454332	0.0411471	0.27589
	MB2401	siCHD4	0.370979	0.366108	1.71676	0.0120095		MB073	siCHD4	1.5171	38.438	10.2172	0.0227651		MB200	siCHD4	1.55057	5.43883	2.40066	0.00438423

## Sheet: siCHD3
Figure 2–source data 1. Source data for Figure 2.
			Primer					Primer					Primer
	Cell line	Sample	DUX4	CHD3		Cell line	Sample	DUX4	CHD3		Cell line	Sample	DUX4	CHD3
	MB2401	siCTRL_rep1	0.914043	1.27736		MB073	siCTRL_rep1	1.02385	1.3221		MB200	siCTRL_rep1	1.11252	1.05105
	MB2401	siCTRL_rep2	1.5942	0.956056		MB073	siCTRL_rep2	1.31722	1.1642		MB200	siCTRL_rep2	0.961816	1.21532
	MB2401	siCTRL_rep3	0.686263	0.818847		MB073	siCTRL_rep3	0.74149	0.649694		MB200	siCTRL_rep3	0.934543	0.782864
	MB2401	siCHD3_rep1	2.57814	0.400165		MB073	siCHD3_rep1	1.76969	0.292667		MB200	siCHD3_rep1	0.872564	0.456705
	MB2401	siCHD3_rep2	n/a	0.597565		MB073	siCHD3_rep2	1.37745	0.269215		MB200	siCHD3_rep2	1.08172	0.51973
	MB2401	siCHD3_rep3	0.745786	0.525465		MB073	siCHD3_rep3	1.44693	0.534526		MB200	siCHD3_rep3	0.976257	0.540862
	AVG		Primer			AVG		Primer			AVG		Primer
	Cell line	Sample	DUX4	CHD3		Cell line	Sample	DUX4	CHD3		Cell line	Sample	DUX4	CHD3
	MB2401	siCTRL	1.06484	1.01742		MB073	siCTRL	1.02752	1.04533		MB200	siCTRL	1.00296	1.01641
	MB2401	siCHD3	1.66197	0.507732		MB073	siCHD3	1.53136	0.36547		MB200	siCHD3	0.976849	0.505766
	SD		Primer			SD		Primer			SD		Primer
	Cell line	Sample	DUX4	CHD3		Cell line	Sample	DUX4	CHD3		Cell line	Sample	DUX4	CHD3
	MB2401	siCTRL	0.472379	0.235336		MB073	siCTRL	0.287884	0.35161		MB200	siCTRL	0.0958577	0.218298
	MB2401	siCHD3	1.29567	0.0998875		MB073	siCHD3	0.209307	0.146876		MB200	siCHD3	0.104581	0.0437822

## Sheet: siMBD2
Figure 2–source data 1. Source data for Figure 2.
			Primer								Primer								Primer
	Cell line	Sample	DUX4	ZSCAN4	TRIM43	TMEM130	MBD2		Cell line	Sample	DUX4	ZSCAN4	TRIM43	TMEM130	MBD2		Cell line	Sample	DUX4	ZSCAN4	TRIM43	TMEM130	MBD2
	MB2401	siCTRL_rep1	2.06504	0.838084	1.11961	1.5089	0.946932		MB073	siCTRL_rep1	0.934651	0.926802	1.05251	1.26269	0.925091		MB200	siCTRL_rep1	0.941642	0.847186	0.942458	1.01836	1.02137
	MB2401	siCTRL_rep2	0.65	0.973442	1.13406	0.874179	1.03085		MB073	siCTRL_rep2	0.840023	1.24473	1.61142	0.676659	1.00917		MB200	siCTRL_rep2	1.06198	1.18038	1.06106	0.981969	0.979081
	MB2401	siCTRL_rep3	1.37751	1.22575	0.787581	0.758121	1.02444		MB073	siCTRL_rep3	1.27368	0.866837	0.58961	1.1704	1.07115
	MB2401	siMBD2_rep1	0.360274	0.526741	1.02776	3.96	0.100261		MB073	siMBD2_rep1	2.1795	2.22119	2.66721	6.83528	0.133062		MB200	siMBD2_rep1	0.600506	0.768571	0.774856	3.6471	0.168346
	MB2401	siMBD2_rep2	0.812628	0.366191	n/a	2.29262	0.0900789		MB073	siMBD2_rep2	4.7949	4.18096	3.26104	4.83327	0.118148		MB200	siMBD2_rep2	0.736241	0.728373	0.625898	3.16949	0.151354
	MB2401	siMBD2_rep3	2.09459	0.92445	1.78757	2.24856	0.097081		MB073	siMBD2_rep3	3.88658	2.49724	1.71931	3.30466	0.119673
	AVG		Primer						AVG		Primer						AVG		Primer
	Cell line	Sample	DUX4	ZSCAN4	TRIM43	TMEM130	MBD2		Cell line	Sample	DUX4	ZSCAN4	TRIM43	TMEM130	MBD2		Cell line	Sample	DUX4	ZSCAN4	TRIM43	TMEM130	MBD2
	MB2401	siCTRL	1.36418	1.01243	1.01375	1.04707	1.00074		MB073	siCTRL	1.01612	1.01279	1.08451	1.03658	1.0018		MB200	siCTRL	1.00181	1.01378	1.00176	1.00017	1.00022
	MB2401	siMBD2	1.08916	0.605794	1.40766	2.83373	0.095807		MB073	siMBD2	3.62033	2.96646	2.54919	4.99107	0.123627		MB200	siMBD2	0.668373	0.748472	0.700377	3.40829	0.15985
	SD		Primer						SD		Primer						SD		Primer
	Cell line	Sample	DUX4	ZSCAN4	TRIM43	TMEM130	MBD2		Cell line	Sample	DUX4	ZSCAN4	TRIM43	TMEM130	MBD2		Cell line	Sample	DUX4	ZSCAN4	TRIM43	TMEM130	MBD2
	MB2401	siCTRL	0.707612	0.196752	0.196003	0.404149	0.0467089		MB073	siCTRL	0.228017	0.203092	0.511657	0.3151	0.0733098		MB200	siCTRL	0.0850886	0.235603	0.0838611	0.0257332	0.0299001
	MB2401	siMBD2	0.89962	0.287403	0.537269	0.975629	0.00520926		MB073	siMBD2	1.32787	1.0608	0.777611	1.77059	0.00820574		MB200	siMBD2	0.0959793	0.0284239	0.105329	0.337723	0.012015

## Sheet: siMBD3
Figure 2–source data 1. Source data for Figure 2.
			Primer					Primer					Primer
	Cell line	Sample	DUX4	MBD3		Cell line	Sample	DUX4	MBD3		Cell line	Sample	DUX4	MBD3
	MB2401	siCTRL_rep1	2.02511	1.0015		MB073	siCTRL_rep1	0.934651	1.27265		MB200	siCTRL_rep1	1.00765	n/a
	MB2401	siCTRL_rep2	0.812628	0.948465		MB073	siCTRL_rep2	0.840023	0.776379		MB200	siCTRL_rep2	1.01537	1.09278
	MB2401	siCTRL_rep3	0.422765	1.05275		MB073	siCTRL_rep3	1.27368	1.01209		MB200	siCTRL_rep3	0.977386	0.915099
	MB2401	siMBD3_rep1	1.64338	0.328091		MB073	siMBD3_rep1	0.707597	0.522982		MB200	siMBD3_rep1	0.386355	0.2772
	MB2401	siMBD3_rep2	1.79398	0.216384		MB073	siMBD3_rep2	0.696647	0.452137		MB200	siMBD3_rep2	0.480464	0.424254
	MB2401	siMBD3_rep3	0.192398	0.281492		MB073	siMBD3_rep3	0.678067	0.454337		MB200	siMBD3_rep3	0.515842	0.405002
	AVG		Primer			AVG		Primer			AVG		Primer
	Cell line	Sample	DUX4	MBD3		Cell line	Sample	DUX4	MBD3		Cell line	Sample	DUX4	MBD3
	MB2401	siCTRL	1.08683	1.00091		MB073	siCTRL	1.01612	1.02037		MB200	siCTRL	1.00014	1.00394
	MB2401	siMBD3	1.20992	0.275322		MB073	siMBD3	0.694104	0.476485		MB200	siMBD3	0.460887	0.368819
	SD		Primer			SD		Primer			SD		Primer
	Cell line	Sample	DUX4	MBD3		Cell line	Sample	DUX4	MBD3		Cell line	Sample	DUX4	MBD3
	MB2401	siCTRL	0.835625	0.0521464		MB073	siCTRL	0.228017	0.248238		MB200	siCTRL	0.0200754	0.125638
	MB2401	siMBD3	0.884412	0.0561083		MB073	siMBD3	0.0149284	0.0402823		MB200	siMBD3	0.0669262	0.0799257

## Sheet: HDACi
Figure 2–source data 1. Source data for Figure 2.
			Primer						Primer
	Cell line	Sample	DUX4	ZSCAN4	TRIM43		Cell line	Sample	D4Z4 5' end	D4Z4 middle	D4Z4 3' end
	MB200	0 hr MS-275_rep1	1.14215	1.05635	1.23008		MB200	Untreated, IgG_rep1	0.0544283	0.0413223	0.108294
	MB200	0 hr MS-275_rep2	1.3456	1.0382	1.24941		MB200	Untreated, IgG_rep2	0.134247	0.131016	0.20229
	MB200	0 hr MS-275_rep3	1.47044	1.04941	0.982991		MB200	Untreated, IgG_rep3	0.231548	0.246753	0.41704
	MB200	0 hr MS-275_rep4	0.967444	0.786808	0.66561		MB200	Untreated, H4Ac_rep1	1	1	1
	MB200	0 hr MS-275_rep5	0.552195	0.787081	0.695803		MB200	Untreated, H4Ac_rep2	1	1	1
	MB200	0 hr MS-275_rep6	0.828314	1.40307	1.42924		MB200	Untreated, H4Ac_rep3	1	1	1
	MB200	6 hr MS-275_rep1	1.20435	0.780561	0.650784		MB200	MS-275, IgG_rep1	0.082628	0.0578512	0.162588
	MB200	6 hr MS-275_rep2	2.06802	1.14281	1.33816		MB200	MS-275, IgG_rep2	0.0794521	0.0802139	0.145038
	MB200	6 hr MS-275_rep3	2.10563	1.45355	1.492		MB200	MS-275, IgG_rep3	0.33068	0.235844	0.791704
	MB200	12 hr MS-275_rep1	4.09326	2.08722	1.89967		MB200	MS-275, H4Ac_rep1	3.9901	4.2314	2.81727
	MB200	12 hr MS-275_rep2	4.31317	2.55192	2.31137		MB200	MS-275, H4Ac_rep2	3.33973	3.38503	1.94275
	MB200	12 hr MS-275_rep3	4.2656	2.12076	1.99827		MB200	MS-275, H4Ac_rep3	6.92764	8.70649	4.83184
	MB200	12 hr MS-275_rep4	3.79934	1.8623	1.54462
	MB200	12 hr MS-275_rep5	2.18897	1.66738	1.17834		AVG		Primer
	MB200	12 hr MS-275_rep6	3.07322	1.7945	1.21398		Cell line	Sample	D4Z4 5' end	D4Z4 middle	D4Z4 3' end
	MB200	24 hr MS-275_rep1	4.69703	3.51392	3.39697		MB200	Untreated, IgG	0.140074	0.139697	0.242541
	MB200	24 hr MS-275_rep2	3.71986	3.27066	2.53546		MB200	Untreated, H4Ac	1	1	1
	MB200	24 hr MS-275_rep3	3.31441	2.16382	1.88982		MB200	MS-275, IgG	0.164253	0.124636	0.366443
							MB200	MS-275, H4Ac	4.75249	5.44098	3.19728
	AVG		Primer
	Cell line	Sample	DUX4	ZSCAN4	TRIM43		SD		Primer
	MB200	0 hr MS-275	1.05102	1.02015	1.04219		Cell line	Sample	D4Z4 5' end	D4Z4 middle	D4Z4 3' end
	MB200	6 hr MS-275	1.79266	1.12564	1.16032		MB200	Untreated, IgG	0.0512132	0.0594614	0.0913715
	MB200	12 hr MS-275	3.62226	2.01401	1.69104		MB200	Untreated, H4Ac
	MB200	24 hr MS-275	3.91043	2.9828	2.60742		MB200	MS-275, IgG	0.0832184	0.0559773	0.212691
							MB200	MS-275, H4Ac	1.10366	1.65094	0.855379
	SD		Primer
	Cell line	Sample	DUX4	ZSCAN4	TRIM43
	MB200	0 hr MS-275	0.339531	0.227107	0.314119
	MB200	6 hr MS-275	0.509845	0.336824	0.447922
	MB200	12 hr MS-275	0.836687	0.315422	0.454888
	MB200	24 hr MS-275	0.710741	0.719611	0.756148
