# Supplementary material for: NuRD and CAF-1-mediated silencing of the D4Z4 array is modulated by DUX4-induced MBD3L proteins
Source: eLife. 2018 Mar 13;7:e31023. doi: 10.7554/eLife.31023 (PMC5849414; doi:10.7554/eLife.31023)
Supplement: Figure 3—source data 1. — This file contains the source data used to make the graphs presented in Figure 3 and Figure 3—figure supplements 1–7. GraphPad Prism was utilized to visually represent the quantitative data. [file elife-31023-fig3-data1.xlsx]

## Sheet: siCHAF1AB
Figure 3–source data 1. Source data for Figure 3.
			Primer								Primer								Primer
	Cell line	Sample	DUX4	ZSCAN4	TRIM43	CHAF1A	CHAF1B		Cell line	Sample	DUX4	ZSCAN4	TRIM43	CHAF1A	CHAF1B		Cell line	Sample	DUX4	ZSCAN4	TRIM43	CHAF1A	CHAF1B
	MB2401	siCTRL_rep1	n/a	1.17311	1.73668	1.26766	1.15189		MB073	siCTRL_rep1	1.0479	0.923276	1.90858	1.064	1.05129		MB200	siCTRL_rep1	0.927231	0.921784	0.967109	1.11207	0.98214
	MB2401	siCTRL_rep2	1.0358	0.771016	1.16258	1.0693	1.27147		MB073	siCTRL_rep2	0.95429	1.80792	1.00243	0.958267	0.995275		MB200	siCTRL_rep2	1.07848	1.08485	1.03401	0.899222	1.01819
	MB2401	siCTRL_rep3	0.965434	1.1056	0.495286	0.737731	n/a		MB073	siCTRL_rep3	n/a	0.599085	0.52268	0.980779	0.955724		MB200	siCTRL_rep3	n/a	n/a	n/a	n/a	n/a
	MB2401	siCHAF1A_rep1	0.916527	0.421421	5.68765	0.217889	0.807201		MB073	siCHAF1A_rep1	56.1806	63.8375	50.4071	0.133647	0.659144		MB200	siCHAF1A_rep1	81.7134	135.768	185.642	0.170312	0.467326
	MB2401	siCHAF1A_rep2	1.30337	0.250058	0.972254	0.293649	1.00486		MB073	siCHAF1A_rep2	52.6733	52.8867	57.246	0.150569	0.372075		MB200	siCHAF1A_rep2	79.3688	139.73	214.711	0.172989	0.58927
	MB2401	siCHAF1A_rep3	0.583276	1.82302	2.99246	0.250202	1.02137		MB073	siCHAF1A_rep3	46.0938	58.1954	39.6356	0.15921	0.288005		MB200	siCHAF1A_rep3	85.5977	137.711	193.167	0.190024	0.636618
	MB2401	siCHAF1B_rep1	0.849243	3.77855	3.98846	0.828266	0.217411		MB073	siCHAF1B_rep1	27.398	29.4834	39.342	0.617281	0.0510363		MB200	siCHAF1B_rep1	7.63697	14.8357	17.193	0.359048	0.0449044
	MB2401	siCHAF1B_rep2	1.02438	4.19693	4.31641	1.07935	0.241484		MB073	siCHAF1B_rep2	25.3164	23.1724	38.8139	0.431819	0.0434852		MB200	siCHAF1B_rep2	9.73378	18.3664	17.5543	0.516647	0.0639461
	MB2401	siCHAF1B_rep3	n/a	7.67323	0.915199	n/a	0.441504		MB073	siCHAF1B_rep3	15.4122	20.6824	31.6471	0.479134	0.0523258		MB200	siCHAF1B_rep3	9.78112	15.5194	16.6131	0.414444	0.0396922
	AVG		Primer						AVG		Primer						AVG		Primer
	Cell line	Sample	DUX4	ZSCAN4	TRIM43	CHAF1A	CHAF1B		Cell line	Sample	DUX4	ZSCAN4	TRIM43	CHAF1A	CHAF1B		Cell line	Sample	DUX4	ZSCAN4	TRIM43	CHAF1A	CHAF1B
	MB2401	siCTRL	1.00062	1.01658	1.13152	1.0249	1.21168		MB073	siCTRL	1.00109	1.11009	1.14456	1.00102	1.00076		MB200	siCTRL	1.00286	1.00332	1.00056	1.00565	1.00016
	MB2401	siCHAF1A	0.934392	0.831501	3.21746	0.253914	0.944477		MB073	siCHAF1A	51.6492	58.3066	49.0962	0.147809	0.439742		MB200	siCHAF1A	82.2266	137.736	197.84	0.177775	0.564404
	MB2401	siCHAF1B	0.936811	5.21623	3.07336	0.95381	0.300133		MB073	siCHAF1B	22.7089	24.4461	36.601	0.509411	0.0489491		MB200	siCHAF1B	9.05062	16.2405	17.1201	0.430046	0.0495142
	SD		Primer						SD		Primer						SD		Primer
	Cell line	Sample	DUX4	ZSCAN4	TRIM43	CHAF1A	CHAF1B		Cell line	Sample	DUX4	ZSCAN4	TRIM43	CHAF1A	CHAF1B		Cell line	Sample	DUX4	ZSCAN4	TRIM43	CHAF1A	CHAF1B
	MB2401	siCTRL	0.0497584	0.215322	0.621281	0.26774	0.0845591		MB073	siCTRL	0.0661916	0.625698	0.703798	0.0556963	0.0480209		MB200	siCTRL	0.10695	0.115308	0.0473063	0.150507	0.0254881
	MB2401	siCHAF1A	0.360381	0.862948	2.36574	0.0380162	0.11917		MB073	siCHAF1A	5.12079	5.47626	8.87806	0.013003	0.194603		MB200	siCHAF1A	3.14601	1.9812	15.0871	0.0106919	0.0873424
	MB2401	siCHAF1B	0.12384	2.13808	1.8762	0.177545	0.123021		MB073	siCHAF1B	6.40425	4.53666	4.29834	0.0963669	0.00477563		MB200	siCHAF1B	1.22449	1.87258	0.474795	0.0799493	0.0127672

## Sheet: siMBD1
Figure 3–source data 1. Source data for Figure 3.
			Primer							Primer							Primer							Primer							Primer							Primer							Primer
	Cell line	Sample	DUX4	ZSCAN4	TRIM43	MBD1		Cell line	Sample	DUX4	ZSCAN4	TRIM43	MBD1		Cell line	Sample	DUX4	ZSCAN4	TRIM43	MBD1		Cell line	Sample	DUX4	ZSCAN4	TRIM43	MBD1		Cell line	Sample	DUX4	ZSCAN4	TRIM43	MBD1		Cell line	Sample	DUX4	ZSCAN4	TRIM43	MBD1		Cell line	Sample	DUX4	ZSCAN4	TRIM43	MBD1
	MB2401	siCTRL_rep1	1.62169	0.629815	1.10203	1.64756		MB073	siCTRL_rep1	0.71615	0.971981	0.994011	1.16959		MB200	siCTRL_rep1	1.26021	1.19956	1.17392	1.18578		54-2	siCTRL_rep1	0.602069	1.14393	1.02633	1.17636		2305	siCTRL_rep1	0.721631	0.39098	0.64543	0.953078		2453	siCTRL_rep1	0.709644	1.03061	1.04114	1.57462		2338	siCTRL_rep1	0.992863	0.851946	0.973779	0.82932
	MB2401	siCTRL_rep2	2.19923	0.935948	0.475549	0.822355		MB073	siCTRL_rep2	1.12026	1.06955	1.06093	1.0101		MB200	siCTRL_rep2	1.25411	1.0841	1.17759	0.970522		54-2	siCTRL_rep2	1.17977	0.97976	1.0203	0.8376		2305	siCTRL_rep2	0.807947	2.22787	1.33268	1.11355		2453	siCTRL_rep2	1.49192	1.12857	1.03359	0.836246		2338	siCTRL_rep2	1.1028	0.624959	1.19928	1.20497
	MB2401	siCTRL_rep3	0.280389	1.69643	1.90814	0.738072		MB073	siCTRL_rep3	1.24646	0.961927	0.948246	0.846452		MB200	siCTRL_rep3	0.632732	0.76897	0.723384	0.868943		54-2	siCTRL_rep3	1.40786	0.892238	0.954952	1.0149		2305	siCTRL_rep3	1.71515	1.14804	1.16258	0.94224		2453	siCTRL_rep3	0.944529	0.859756	0.929268	0.759436		2338	siCTRL_rep3	0.913304	1.87818	0.856287	1.00069
	MB2401	siMBD1_rep1	1.36462	0.589066	0.373367	0.111749		MB073	siMBD1_rep1	2.54265	1.02918	0.681523	0.0826982		MB200	siMBD1_rep1	7.58246	7.8218	4.41323	0.122117		54-2	siMBD1_rep1	5.80985	2.56418	1.98756	0.0929973		2305	siMBD1_rep1	6.9179	2.43541	2.24986	0.122272		2453	siMBD1_rep1	0.845084	0.797469	0.825401	0.104133		2338	siMBD1_rep1	2.75045	0.944638	0.545506	0.143239
	MB2401	siMBD1_rep2	0.0257105	0.400674	1.40363	0.0944264		MB073	siMBD1_rep2	1.72051	1.17121	0.815543	0.0602247		MB200	siMBD1_rep2	7.3598	7.98338	4.05678	0.117142		54-2	siMBD1_rep2	4.87702	2.75968	2.43936	0.120394		2305	siMBD1_rep2	3.49268	4.76068	3.0702	0.129782		2453	siMBD1_rep2	1.91277	0.648869	0.661433	0.0634164		2338	siMBD1_rep2	1.8374	3.56113	2.34838	0.167589
	MB2401	siMBD1_rep3	0.0974631	0.852339	1.4471	0.21225		MB073	siMBD1_rep3	1.3692	1.16959	0.891825	0.0670788		MB200	siMBD1_rep3	11.4174	8.49139	4.65033	0.14608		54-2	siMBD1_rep3	2.37924	2.13984	2.02511	0.123821		2305	siMBD1_rep3	3.9788	8.0037	3.13363	0.124409		2453	siMBD1_rep3	1.92942	1.20874	1.06523	0.116912		2338	siMBD1_rep3	1.91476	1.17026	0.775752	0.215461
	AVG		Primer					AVG		Primer					AVG		Primer					AVG		Primer					AVG		Primer					AVG		Primer					AVG		Primer
	Cell line	Sample	DUX4	ZSCAN4	TRIM43	MBD1		Cell line	Sample	DUX4	ZSCAN4	TRIM43	MBD1		Cell line	Sample	DUX4	ZSCAN4	TRIM43	MBD1		Cell line	Sample	DUX4	ZSCAN4	TRIM43	MBD1		Cell line	Sample	DUX4	ZSCAN4	TRIM43	MBD1		Cell line	Sample	DUX4	ZSCAN4	TRIM43	MBD1		Cell line	Sample	DUX4	ZSCAN4	TRIM43	MBD1
	MB2401	siCTRL	1.3671	1.0874	1.16191	1.06933		MB073	siCTRL	1.02762	1.00115	1.00106	1.00871		MB200	siCTRL	1.04902	1.01754	1.02496	1.00841		54-2	siCTRL	1.06323	1.00531	1.00053	1.00962		2305	siCTRL	1.08158	1.25563	1.0469	1.00296		2453	siCTRL	1.0487	1.00631	1.00133	1.05677		2338	siCTRL	1.00299	1.11836	1.00978	1.01166
	MB2401	siMBD1	0.495931	0.614026	1.0747	0.139475		MB073	siMBD1	1.87745	1.12333	0.796297	0.0700006		MB200	siMBD1	8.78657	8.09885	4.37344	0.128446		54-2	siMBD1	4.35537	2.4879	2.15068	0.112404		2305	siMBD1	4.79646	5.0666	2.8179	0.125488		2453	siMBD1	1.56243	0.885025	0.850688	0.0948206		2338	siMBD1	2.16754	1.89201	1.22321	0.17543
	SD		Primer					SD		Primer					SD		Primer					SD		Primer					SD		Primer					SD		Primer					SD		Primer
	Cell line	Sample	DUX4	ZSCAN4	TRIM43	MBD1		Cell line	Sample	DUX4	ZSCAN4	TRIM43	MBD1		Cell line	Sample	DUX4	ZSCAN4	TRIM43	MBD1		Cell line	Sample	DUX4	ZSCAN4	TRIM43	MBD1		Cell line	Sample	DUX4	ZSCAN4	TRIM43	MBD1		Cell line	Sample	DUX4	ZSCAN4	TRIM43	MBD1		Cell line	Sample	DUX4	ZSCAN4	TRIM43	MBD1
	MB2401	siCTRL	0.984429	0.549198	0.71817	0.502534		MB073	siCTRL	0.277025	0.0594449	0.0566735	0.161572		MB200	siCTRL	0.360528	0.222875	0.261182	0.16178		54-2	siCTRL	0.415342	0.127777	0.0395868	0.169443		2305	siCTRL	0.550385	0.923161	0.357933	0.0959304		2453	siCTRL	0.401405	0.136046	0.062525	0.450113		2338	siCTRL	0.0951513	0.667736	0.174307	0.188066
	MB2401	siMBD1	0.753162	0.226865	0.607762	0.063617		MB073	siMBD1	0.602263	0.0815349	0.106464	0.0115181		MB200	siMBD1	2.28112	0.349411	0.298771	0.0154726		54-2	siMBD1	1.7738	0.316884	0.250708	0.016894		2305	siMBD1	1.85323	2.79672	0.492956	0.0038696		2453	siMBD1	0.621292	0.290021	0.203083	0.0279374		2338	siMBD1	0.506295	1.44989	0.981201	0.0367438
[truncated: 6 more columns]

## Sheet: siCHAF1A+siCHD4
Figure 3–source data 1. Source data for Figure 3.
			Primer								Primer								Primer
	Cell line	Sample	DUX4	ZSCAN4	TRIM43	CHAF1A	CHD4		Cell line	Sample	DUX4	ZSCAN4	TRIM43	CHAF1A	CHD4		Cell line	Sample	DUX4	ZSCAN4	TRIM43	CHAF1A	CHD4
	MB2401	siCTRL_rep1	0.597979	1.13014	1.59291	1.07202	0.979647		MB073	siCTRL_rep1	1.0149	1.12936	1.00347	1.19748	1.05129		MB200	siCTRL_rep1	1.14314	1.04162	0.916263	0.876403	0.814978
	MB2401	siCTRL_rep2	0.770126	0.803016	0.668809	0.80991	0.964487		MB073	siCTRL_rep2	0.862941	1.18591	1.07923	0.825878	0.852733		MB200	siCTRL_rep2	0.95694	0.798206	0.969514	0.953739	0.91817
	MB2401	siCTRL_rep3	2.17146	1.10191	0.938655	1.15175	1.05836		MB073	siCTRL_rep3	1.14182	0.746648	0.923382	1.01115	1.11548		MB200	siCTRL_rep3	0.914148	1.20275	1.12571	1.19637	1.33638
	MB2401	siCHAF1A_rep1	2.81019	3.59377	4.60808	0.0792104	1.42093		MB073	siCHAF1A_rep1	54.7518	36.3152	35.9645	0.278452	1.94217		MB200	siCHAF1A_rep1	26.2546	31.7753	30.6716	0.22801	0.988514
	MB2401	siCHAF1A_rep2	5.7544	2.28945	1.25983	0.152125	1.72349		MB073	siCHAF1A_rep2	49.2767	31.2655	31.5704	0.2581	1.62357		MB200	siCHAF1A_rep2	29.7538	28.7668	24.9909	0.224403	0.773157
	MB2401	siCHAF1A_rep3	3.45256	3.96687	4.40202	0.171982	2.11819		MB073	siCHAF1A_rep3	37.5784	30.1796	33.6609	0.3927	2.2194		MB200	siCHAF1A_rep3	25.5102	39.4604	40.2058	0.434873	2.21351
	MB2401	siCHD4_rep1	2.0679	4.38477	2.81897	1.4533	0.170322		MB073	siCHD4_rep1	13.8598	27.9059	23.8431	1.03922	0.174363		MB200	siCHD4_rep1	9.5898	19.8674	21.2124	1.16648	0.0696291
	MB2401	siCHD4_rep2	1.35488	6.16243	2.3886	1.18249	0.175353		MB073	siCHD4_rep2	17.4582	34.6792	26.4006	1.00173	0.168716		MB200	siCHD4_rep2	8.99111	24.4173	24.8872	1.20219	0.100749
	MB2401	siCHD4_rep3	0.619281	4.39999	2.30085	0.696808	0.101063		MB073	siCHD4_rep3	15.9042	25.9022	24.1508	1.11845	0.165416		MB200	siCHD4_rep3	8.97555	28.7568	25.3222	1.28669	0.0899541
	MB2401	siCHAF1A+siCHD4_rep1	150.87	27.1899	66.7718	0.189705	0.32961		MB073	siCHAF1A+siCHD4_rep1	108.785	89.8533	88.2791	0.325787	0.306013		MB200	siCHAF1A+siCHD4_rep1	42.049	60.4778	70.8077	0.492149	0.304145
	MB2401	siCHAF1A+siCHD4_rep2	63.4332	25.7143	55.799	0.198379	0.408054		MB073	siCHAF1A+siCHD4_rep2	96.7596	83.257	93.3126	0.414085	0.343687		MB200	siCHAF1A+siCHD4_rep2	42.6508	43.3612	45.0306	0.239097	0.211369
	MB2401	siCHAF1A+siCHD4_rep3	250.24	30.1691	30.5091	0.135169	0.442219		MB073	siCHAF1A+siCHD4_rep3	111.495	80.8682	103.932	0.308748	0.403228		MB200	siCHAF1A+siCHD4_rep3	38.4524	46.6671	45.9927	0.293039	0.209473
	AVG		Primer						AVG		Primer						AVG		Primer
	Cell line	Sample	DUX4	ZSCAN4	TRIM43	CHAF1A	CHD4		Cell line	Sample	DUX4	ZSCAN4	TRIM43	CHAF1A	CHD4		Cell line	Sample	DUX4	ZSCAN4	TRIM43	CHAF1A	CHD4
	MB2401	siCTRL	1.17986	1.01169	1.06679	1.01123	1.00083		MB073	siCTRL	1.00655	1.02064	1.00203	1.0115	1.0065		MB200	siCTRL	1.00474	1.01419	1.00383	1.00884	1.02318
	MB2401	siCHAF1A	4.00572	3.28336	3.42331	0.134439	1.7542		MB073	siCHAF1A	47.2023	32.5867	33.7319	0.309751	1.92838		MB200	siCHAF1A	27.1728	33.3342	31.9561	0.295762	1.32506
	MB2401	siCHD4	1.34735	4.9824	2.50281	1.11087	0.148913		MB073	siCHD4	15.7407	29.4958	24.7982	1.05313	0.169498		MB200	siCHD4	9.18549	24.3472	23.8073	1.21846	0.0867773
	MB2401	siCHAF1A+siCHD4	154.848	27.6911	51.0266	0.174418	0.393295		MB073	siCHAF1A+siCHD4	105.68	84.6595	95.1747	0.34954	0.350976		MB200	siCHAF1A+siCHD4	41.0507	50.1687	53.9436	0.341428	0.241662
	SD		Primer						SD		Primer						SD		Primer
	Cell line	Sample	DUX4	ZSCAN4	TRIM43	CHAF1A	CHD4		Cell line	Sample	DUX4	ZSCAN4	TRIM43	CHAF1A	CHD4		Cell line	Sample	DUX4	ZSCAN4	TRIM43	CHAF1A	CHD4
	MB2401	siCTRL	0.863059	0.181265	0.47519	0.178847	0.050396		MB073	siCTRL	0.139626	0.238963	0.077933	0.185801	0.136981		MB200	siCTRL	0.121749	0.203661	0.108858	0.166949	0.276108
	MB2401	siCHAF1A	1.54809	0.880738	1.87646	0.0488494	0.349645		MB073	siCHAF1A	8.77257	3.27424	2.1979	0.0725536	0.298154		MB200	siCHAF1A	2.26592	5.51459	7.68835	0.120487	0.776916
	MB2401	siCHD4	0.724339	1.02197	0.277297	0.383299	0.0415149		MB073	siCHD4	1.80477	4.59945	1.39626	0.0595888	0.0045248		MB200	siCHD4	0.350229	4.44512	2.25776	0.0617323	0.0158012
	MB2401	siCHAF1A+siCHD4	93.4667	2.26929	18.5964	0.0342663	0.0577371		MB073	siCHAF1A+siCHD4	7.843	4.65387	7.99099	0.0565435	0.0490153		MB200	siCHAF1A+siCHD4	2.27027	9.07966	14.6126	0.133285	0.0541204

## Sheet: siCHD4
Figure 3–source data 1. Source data for Figure 3.
			Primer							Primer							Primer							Primer							Primer
	Cell line	Sample	DUX4	ZSCAN4	TRIM43	CHD4		Cell line	Sample	DUX4	ZSCAN4	TRIM43	CHD4		Cell line	Sample	DUX4	ZSCAN4	TRIM43	CHD4		Cell line	Sample	DUX4	ZSCAN4	TRIM43	CHD4		Cell line	Sample	DUX4	ZSCAN4	TRIM43	CHD4
	54-2	siCTRL_rep1	1.08172	0.998038	0.92445	0.971307		2305	siCTRL_rep1	0.844206	1.00684	0.992748	1.06868		2453	siCTRL_rep1	0.783226	0.667035	0.777187	0.771551		2338	siCTRL_rep1	1.11137	1.56953	1.27839	1.09139		1881	siCTRL_rep1	0.993552	0.987829	0.588521	1.0261
	54-2	siCTRL_rep2	0.699955	0.958046	1.03431	1.2492		2305	siCTRL_rep2	1.8374	1.00301	0.983161	0.998499		2453	siCTRL_rep2	0.863938	1.30209	1.10752	1.07054		2338	siCTRL_rep2	1.34381	1.1079	1.38543	0.853029		1881	siCTRL_rep2	0.635369	1.11098	1.98091	1.08648
	54-2	siCTRL_rep3	1.32073	1.04584	1.04584	0.824162		2305	siCTRL_rep3	0.644685	0.990228	1.02456	0.937138		2453	siCTRL_rep3	1.47785	1.15136	1.16178	1.21069		2338	siCTRL_rep3	0.669582	0.57508	0.564613	1.07413		1881	siCTRL_rep3	1.5841	0.911196	0.857772	0.896992
	54-2	siCHD4_rep1	2.23974	2.37457	2.60298	0.125826		2305	siCHD4_rep1	7.2434	6.9902	7.78663	0.220039		2453	siCHD4_rep1	1.75321	2.36499	3.26444	0.123864		2338	siCHD4_rep1	2.1687	2.26865	2.86957	0.143654		1881	siCHD4_rep1	12.2496	8.95897	12.4551	0.185844
	54-2	siCHD4_rep2	1.93366	2.55649	2.17825	0.132448		2305	siCHD4_rep2	6.00917	5.79108	7.06407	0.17044		2453	siCHD4_rep2	1.08824	2.40466	2.68577	0.149357		2338	siCHD4_rep2	2.10648	3.23852	5.86176	0.12571		1881	siCHD4_rep2	6.77475	8.15301	11.3858	0.250549
	54-2	siCHD4_rep3	2.22581	2.79562	2.64481	0.165626		2305	siCHD4_rep3	7.15855	6.33276	7.72481	0.144369		2453	siCHD4_rep3	1.37507	1.99354	2.85172	0.119521		2338	siCHD4_rep3	2.6867	2.53298	4.40253	0.133154		1881	siCHD4_rep3	14.7554	7.14203	9.77547	0.221314
	AVG		Primer					AVG		Primer					AVG		Primer					AVG		Primer					AVG		Primer
	Cell line	Sample	DUX4	ZSCAN4	TRIM43	CHD4		Cell line	Sample	DUX4	ZSCAN4	TRIM43	CHD4		Cell line	Sample	DUX4	ZSCAN4	TRIM43	CHD4		Cell line	Sample	DUX4	ZSCAN4	TRIM43	CHD4		Cell line	Sample	DUX4	ZSCAN4	TRIM43	CHD4
	54-2	siCTRL	1.03414	1.00064	1.00153	1.01489		2305	siCTRL	1.10876	1.00003	1.00016	1.00144		2453	siCTRL	1.04167	1.04016	1.01549	1.01759		2338	siCTRL	1.04159	1.08417	1.07615	1.00618		1881	siCTRL	1.07101	1.00334	1.1424	1.00319
	54-2	siCHD4	2.13307	2.57556	2.47535	0.1413		2305	siCHD4	6.80371	6.37135	7.52517	0.178283		2453	siCHD4	1.40551	2.2544	2.93397	0.130914		2338	siCHD4	2.32063	2.68005	4.37795	0.134172		1881	siCHD4	11.2599	8.08467	11.2055	0.219236
	SD		Primer					SD		Primer					SD		Primer					SD		Primer					SD		Primer
	Cell line	Sample	DUX4	ZSCAN4	TRIM43	CHD4		Cell line	Sample	DUX4	ZSCAN4	TRIM43	CHD4		Cell line	Sample	DUX4	ZSCAN4	TRIM43	CHD4		Cell line	Sample	DUX4	ZSCAN4	TRIM43	CHD4		Cell line	Sample	DUX4	ZSCAN4	TRIM43	CHD4
	54-2	siCTRL	0.313111	0.0439566	0.0670055	0.215842		2305	siCTRL	0.638855	0.00869784	0.021669	0.0658216		2453	siCTRL	0.379892	0.33181	0.208156	0.224307		2338	siCTRL	0.342489	0.49765	0.446221	0.132915		1881	siCTRL	0.479087	0.100791	0.738546	0.0968004
	54-2	siCHD4	0.172837	0.21117	0.258147	0.0213255		2305	siCHD4	0.689392	0.600488	0.40052	0.03844		2453	siCHD4	0.333528	0.226777	0.297974	0.0161188		2338	siCHD4	0.318549	0.501382	1.49625	0.00901528		1881	siCHD4	4.08132	0.910399	1.34889	0.0324025

## Sheet: siMBD2
Figure 3–source data 1. Source data for Figure 3.
			Primer							Primer							Primer							Primer							Primer
	Cell line	Sample	DUX4	ZSCAN4	TRIM43	MBD2		Cell line	Sample	DUX4	ZSCAN4	TRIM43	MBD2		Cell line	Sample	DUX4	ZSCAN4	TRIM43	MBD2		Cell line	Sample	DUX4	ZSCAN4	TRIM43	MBD2		Cell line	Sample	DUX4	ZSCAN4	TRIM43	MBD2
	54-2	siCTRL_rep1	1.10688	0.975806	0.941261	1.00824		2305	siCTRL_rep1	0.764895	0.455493	1.15709	1.06918		2453	siCTRL_rep1	1.11226	1.01866	1.00684	1.01748		2338	siCTRL_rep1	0.914254	1.31738	1.1855	1.13249		1881	siCTRL_rep1	0.854311	1.04379	1.02966	0.952858
	54-2	siCTRL_rep2	0.712025	0.994585	1.08122	1.02764		2305	siCTRL_rep2	0.929053	1.24963	0.833064	0.94737		2453	siCTRL_rep2	0.824162	1.1028	1.0821	0.981459		2338	siCTRL_rep2	0.955062	0.873977	1.00173	0.977386		1881	siCTRL_rep2	0.897717	1.08398	1.17949	1.0569
	54-2	siCTRL_rep3	1.26883	1.03037	0.982594	0.965156		2305	siCTRL_rep3	1.40721	1.75686	1.03742	0.987259		2453	siCTRL_rep3	1.09089	0.890179	0.917852	1.00139		2338	siCTRL_rep3	1.14525	0.868541	0.842063	0.90344		1881	siCTRL_rep3	1.3039	0.883825	0.823401	0.992978
	54-2	siMBD2_rep1	2.93427	2.40188	2.33054	0.120394		2305	siMBD2_rep1	6.60626	7.28536	5.61389	0.118421		2453	siMBD2_rep1	4.09681	1.76867	2.77952	0.108367		2338	siMBD2_rep1	6.0196	5.5009	8.39773	0.103235		1881	siMBD2_rep1	4.07086	3.26783	4.14154	0.0740854
	54-2	siMBD2_rep2	4.94167	3.53857	3.16931	0.128901		2305	siMBD2_rep2	7.36575	7.92274	8.73616	0.0986525		2453	siMBD2_rep2	4.54884	2.49435	3.3702	0.115944		2338	siMBD2_rep2	5.23129	4.58419	6.63916	0.10588		1881	siMBD2_rep2	3.85527	3.3632	4.01574	0.0727622
	54-2	siMBD2_rep3	5.8018	3.74552	3.50318	0.114573		2305	siMBD2_rep3	9.02129	4.62836	5.73383	0.103953		2453	siMBD2_rep3	3.33457	1.98091	2.93393	0.111607		2338	siMBD2_rep3	7.14368	5.23855	5.30187	0.0968906		1881	siMBD2_rep3	6.9179	3.22396	2.65124	0.0628621
	AVG		Primer					AVG		Primer					AVG		Primer					AVG		Primer					AVG		Primer
	Cell line	Sample	DUX4	ZSCAN4	TRIM43	MBD2		Cell line	Sample	DUX4	ZSCAN4	TRIM43	MBD2		Cell line	Sample	DUX4	ZSCAN4	TRIM43	MBD2		Cell line	Sample	DUX4	ZSCAN4	TRIM43	MBD2		Cell line	Sample	DUX4	ZSCAN4	TRIM43	MBD2
	54-2	siCTRL	1.02925	1.00025	1.00169	1.00034		2305	siCTRL	1.03372	1.15399	1.00919	1.00127		2453	siCTRL	1.0091	1.00388	1.00226	1.00011		2338	siCTRL	1.00486	1.01996	1.00977	1.00444		1881	siCTRL	1.01864	1.00386	1.01085	1.00091
	54-2	siMBD2	4.55925	3.22866	3.00101	0.121289		2305	siMBD2	7.66443	6.61215	6.69463	0.107009		2453	siMBD2	3.99341	2.08131	3.02788	0.111973		2338	siMBD2	6.13152	5.10788	6.77959	0.102002		1881	siMBD2	4.94801	3.285	3.60284	0.0699032
	SD		Primer					SD		Primer					SD		Primer					SD		Primer					SD		Primer
	Cell line	Sample	DUX4	ZSCAN4	TRIM43	MBD2		Cell line	Sample	DUX4	ZSCAN4	TRIM43	MBD2		Cell line	Sample	DUX4	ZSCAN4	TRIM43	MBD2		Cell line	Sample	DUX4	ZSCAN4	TRIM43	MBD2		Cell line	Sample	DUX4	ZSCAN4	TRIM43	MBD2
	54-2	siCTRL	0.286406	0.0277217	0.0719102	0.0319806		2305	siCTRL	0.333702	0.655934	0.163846	0.0621		2453	siCTRL	0.160521	0.107077	0.0822194	0.0180443		2338	siCTRL	0.123287	0.25758	0.171861	0.116898		1881	siCTRL	0.247992	0.105881	0.17879	0.0524706
	54-2	siMBD2	1.47152	0.723446	0.604163	0.00720596		2305	siMBD2	1.23491	1.74733	1.76904	0.0102326		2453	siMBD2	0.613706	0.373114	0.306344	0.00380161		2338	siMBD2	0.961094	0.472116	1.5527	0.00461974		1881	siMBD2	1.70937	0.0711884	0.826507	0.00613362

## Sheet: siCHAF1A
Figure 3–source data 1. Source data for Figure 3.
			Primer							Primer							Primer							Primer							Primer
	Cell line	Sample	DUX4	ZSCAN4	TRIM43	CHAF1A		Cell line	Sample	DUX4	ZSCAN4	TRIM43	CHAF1A		Cell line	Sample	DUX4	ZSCAN4	TRIM43	CHAF1A		Cell line	Sample	DUX4	ZSCAN4	TRIM43	CHAF1A		Cell line	Sample	DUX4	ZSCAN4	TRIM43	CHAF1A
	54-2	siCTRL_rep1	0.947151	1.41994	1.12117	1.40234		2305	siCTRL_rep1	0.93045	0.853916	0.932279	1.34692		2453	siCTRL_rep1	1.58027	1.27368	1.03455	1.21827		2338	siCTRL_rep1	0.861049	0.665572	0.864837	0.952748		1881	siCTRL_rep1	1.80709	1.11149	0.777546	1.11265
	54-2	siCTRL_rep2	1.0318	1.1106	0.984866	1.15575		2305	siCTRL_rep2	1.56591	0.899171	0.741148	0.962372		2453	siCTRL_rep2	1.20595	0.962594	0.954621	0.924877		2338	siCTRL_rep2	0.800607	1.29026	0.861546	1.0415		1881	siCTRL_rep2	0.993552	0.886689	1.08185	1.0122
	54-2	siCTRL_rep3	1.02326	0.634122	0.905634	0.616996		2305	siCTRL_rep3	0.686342	1.30239	1.44727	0.771462		2453	siCTRL_rep3	0.524737	0.815637	1.01255	0.887509		2338	siCTRL_rep3	1.45062	1.16446	1.34211	1.00777		1881	siCTRL_rep3	0.556968	1.01466	1.1888	0.887919
	54-2	siCHAF1A_rep1	22.1874	15.6309	12.667	0.248503		2305	siCHAF1A_rep1	146.119	39.1426	71.4486	0.0889209		2453	siCHAF1A_rep1	65.2166	16.3816	26.8342	0.275827		2338	siCHAF1A_rep1	135.596	57.1692	66.5792	0.220166		1881	siCHAF1A_rep1	189.975	22.6588	28.5417	0.100412
	54-2	siCHAF1A_rep2	26.9772	20.0542	18.8697	0.191755		2305	siCHAF1A_rep2	139.392	28.5351	47.9458	0.108568		2453	siCHAF1A_rep2	49.5621	18.9615	30.771	0.312805		2338	siCHAF1A_rep2	129.263	69.0068	103.286	0.323462		1881	siCHAF1A_rep2	285.959	35.6048	38.9891	0.120449
	54-2	siCHAF1A_rep3	21.8365	19.1243	14.3452	0.201079		2305	siCHAF1A_rep3	90.4783	24.644	40.2058	0.191334		2453	siCHAF1A_rep3	44.4209	14.6517	27.0677	0.333517		2338	siCHAF1A_rep3	113.234	60.0739	91.4873	0.31549		1881	siCHAF1A_rep3	222.501	39.6706	50.8086	0.214121
	AVG		Primer					AVG		Primer					AVG		Primer					AVG		Primer					AVG		Primer
	Cell line	Sample	DUX4	ZSCAN4	TRIM43	CHAF1A		Cell line	Sample	DUX4	ZSCAN4	TRIM43	CHAF1A		Cell line	Sample	DUX4	ZSCAN4	TRIM43	CHAF1A		Cell line	Sample	DUX4	ZSCAN4	TRIM43	CHAF1A		Cell line	Sample	DUX4	ZSCAN4	TRIM43	CHAF1A
	54-2	siCTRL	1.00074	1.05489	1.00389	1.05836		2305	siCTRL	1.0609	1.01849	1.04023	1.02692		2453	siCTRL	1.10365	1.0173	1.00057	1.01022		2338	siCTRL	1.03742	1.0401	1.02283	1.00067		1881	siCTRL	1.1192	1.00428	1.01606	1.00426
	54-2	siCHAF1A	23.667	18.2698	15.294	0.213779		2305	siCHAF1A	125.33	30.7739	53.2001	0.129608		2453	siCHAF1A	53.0665	16.6649	28.2243	0.307383		2338	siCHAF1A	126.031	62.0833	87.1175	0.286373		1881	siCHAF1A	232.812	32.6448	39.4465	0.144994
	SD		Primer					SD		Primer					SD		Primer					SD		Primer					SD		Primer
	Cell line	Sample	DUX4	ZSCAN4	TRIM43	CHAF1A		Cell line	Sample	DUX4	ZSCAN4	TRIM43	CHAF1A		Cell line	Sample	DUX4	ZSCAN4	TRIM43	CHAF1A		Cell line	Sample	DUX4	ZSCAN4	TRIM43	CHAF1A		Cell line	Sample	DUX4	ZSCAN4	TRIM43	CHAF1A
	54-2	siCTRL	0.0466025	0.395861	0.109018	0.401627		2305	siCTRL	0.454062	0.246904	0.365229	0.29311		2453	siCTRL	0.535148	0.233869	0.0412881	0.181144		2338	siCTRL	0.359109	0.330394	0.276507	0.0448009		1881	siCTRL	0.634461	0.112761	0.213371	0.112576
	54-2	siCHAF1A	2.87205	2.33214	3.20836	0.0304311		2305	siCHAF1A	30.369	7.50407	16.2706	0.0543519		2453	siCHAF1A	10.8317	2.1688	2.20861	0.029225		2338	siCHAF1A	11.5257	6.16931	18.7395	0.0574747		1881	siCHAF1A	48.8158	8.88381	11.1405	0.0606984
