# Supplementary material for: NuRD and CAF-1-mediated silencing of the D4Z4 array is modulated by DUX4-induced MBD3L proteins
Source: eLife. 2018 Mar 13;7:e31023. doi: 10.7554/eLife.31023 (PMC5849414; doi:10.7554/eLife.31023)
Supplement: Figure 4—source data 1. — This file contains the source data used to make the graphs presented in Figure 4 and Figure 4—figure supplements 1–4. GraphPad Prism was utilized to visually represent the quantitative data. [file elife-31023-fig4-data1.xlsx]

## Sheet: siTRIM28
Figure 4–source data 1. Source data for Figure 4.
			Primer							Primer							Primer
	Cell line	Sample	DUX4	ZSCAN4	TRIM43	TRIM28		Cell line	Sample	DUX4	ZSCAN4	TRIM43	TRIM28		Cell line	Sample	DUX4	ZSCAN4	TRIM43	TRIM28
	MB2401	siCTRL_rep1	0.592752	0.869144	1.04283	0.61231		MB073	siCTRL_rep1	1.09949	0.990457	1.1355	1.20804		MB200	siCTRL_rep1	1.26021	1.19956	1.17392	0.946167
	MB2401	siCTRL_rep2	1.68705	0.51895	0.636618	1.04235		MB073	siCTRL_rep2	1.31525	1.43711	1.35363	0.838084		MB200	siCTRL_rep2	1.25411	1.0841	1.17759	1.01057
	MB2401	siCTRL_rep3	n/a	2.21709	1.50629	1.56681		MB073	siCTRL_rep3	0.691515	0.702547	0.650596	0.987715		MB200	siCTRL_rep3	0.632732	0.76897	0.723384	1.04584
	MB2401	siTRIM28_rep1	n/a	0.849783	1.1603	0.0292551		MB073	siTRIM28_rep1	3.04372	2.69291	2.56034	0.0236776		MB200	siTRIM28_rep1	2.41273	5.53276	6.09165	0.0421059
	MB2401	siTRIM28_rep2	2.30697	0.57641	0.450781	0.0330624		MB073	siTRIM28_rep2	2.83497	3.05817	2.8646	0.0261086		MB200	siTRIM28_rep2	3.10193	5.4396	6.83212	0.0202164
	MB2401	siTRIM28_rep3	1.30858	2.92141	2.55797	0.0366723		MB073	siTRIM28_rep3	2.97901	2.80824	2.77278	0.0303463		MB200	siTRIM28_rep3	2.14008	5.71598	6.99747	0.0186545
	AVG		Primer					AVG		Primer					AVG		Primer
	Cell line	Sample	DUX4	ZSCAN4	TRIM43	TRIM28		Cell line	Sample	DUX4	ZSCAN4	TRIM43	TRIM28		Cell line	Sample	DUX4	ZSCAN4	TRIM43	TRIM28
	MB2401	siCTRL	1.1399	1.20173	1.06191	1.07382		MB073	siCTRL	1.03542	1.04337	1.04658	1.01128		MB200	siCTRL	1.04902	1.01754	1.02496	1.00086
	MB2401	siTRIM28	1.80777	1.4492	1.38968	0.0329966		MB073	siTRIM28	2.95257	2.85311	2.73257	0.0267108		MB200	siTRIM28	2.55158	5.56278	6.64041	0.0269923
	SD		Primer					SD		Primer					SD		Primer
	Cell line	Sample	DUX4	ZSCAN4	TRIM43	TRIM28		Cell line	Sample	DUX4	ZSCAN4	TRIM43	TRIM28		Cell line	Sample	DUX4	ZSCAN4	TRIM43	TRIM28
	MB2401	siCTRL	0.773783	0.896593	0.43515	0.47803		MB073	siCTRL	0.316763	0.370127	0.359855	0.1861		MB200	siCTRL	0.360528	0.222875	0.261182	0.0505424
	MB2401	siTRIM28	0.705971	1.28228	1.07216	0.00370901		MB073	siTRIM28	0.106856	0.186715	0.156066	0.00337492		MB200	siTRIM28	0.49573	0.140613	0.48238	0.0131121

## Sheet: siSETDB1
Figure 4–source data 1. Source data for Figure 4.
			Primer							Primer							Primer
	Cell line	Sample	DUX4	ZSCAN4	TRIM43	SETDB1		Cell line	Sample	DUX4	ZSCAN4	TRIM43	SETDB1		Cell line	Sample	DUX4	ZSCAN4	TRIM43	SETDB1
	MB2401	siCTRL_rep1	0.794434	1.83104	1.13971	0.77164		MB073	siCTRL_rep1	1.38511	1.31707	1.16932	0.861049		MB200	siCTRL_rep1	1.26021	1.19956	1.17392	1.18756
	MB2401	siCTRL_rep2	1.25876	1.23216	1.38479	1.27279		MB073	siCTRL_rep2	1.08298	1.03013	1.04222	1.16568		MB200	siCTRL_rep2	1.25411	1.0841	1.17759	1.00905
	MB2401	siCTRL_rep3	n/a	2.35245	0.63361	1.01819		MB073	siCTRL_rep3	0.666649	0.737049	0.820552	0.99631		MB200	siCTRL_rep3	0.632732	0.76897	0.723384	0.834509
	MB2401	siSETDB1_rep1	0.283221	2.05148	1.72031	0.20398		MB073	siSETDB1_rep1	9.91766	32.2077	18.4259	0.693836		MB200	siSETDB1_rep1	81.8929	75.0875	43.8144	0.367292
	MB2401	siSETDB1_rep2	0.738157	1.82029	1.2757	0.273005		MB073	siSETDB1_rep2	8.51791	24.3076	15.8528	0.561231		MB200	siSETDB1_rep2	60.2825	62.7264	38.1294	0.184731
	MB2401	siSETDB1_rep3	1.01291	1.41291	2.06003	0.459775		MB073	siSETDB1_rep3	10.8604	32.3868	18.6573	0.45681		MB200	siSETDB1_rep3	49.2539	51.0734	31.5886	0.507331
	AVG		Primer					AVG		Primer					AVG		Primer
	Cell line	Sample	DUX4	ZSCAN4	TRIM43	SETDB1		Cell line	Sample	DUX4	ZSCAN4	TRIM43	SETDB1		Cell line	Sample	DUX4	ZSCAN4	TRIM43	SETDB1
	MB2401	siCTRL	1.0266	1.80522	1.0527	1.02087		MB073	siCTRL	1.04491	1.02809	1.0107	1.00768		MB200	siCTRL	1.04902	1.01754	1.02496	1.01037
	MB2401	siSETDB1	0.678095	1.76156	1.68535	0.312253		MB073	siSETDB1	9.76531	29.634	17.6453	0.570626		MB200	siSETDB1	63.8098	62.9624	37.8442	0.353118
	SD		Primer					SD		Primer					SD		Primer
	Cell line	Sample	DUX4	ZSCAN4	TRIM43	SETDB1		Cell line	Sample	DUX4	ZSCAN4	TRIM43	SETDB1		Cell line	Sample	DUX4	ZSCAN4	TRIM43	SETDB1
	MB2401	siCTRL	0.328326	0.560595	0.383074	0.250588		MB073	siCTRL	0.360739	0.290016	0.176507	0.152631		MB200	siCTRL	0.360528	0.222875	0.261182	0.176529
	MB2401	siSETDB1	0.368532	0.323313	0.393333	0.132337		MB073	siSETDB1	1.17863	4.61371	1.55668	0.118792		MB200	siSETDB1	16.6029	12.0088	6.11788	0.161766

## Sheet: siKDM1A
Figure 4–source data 1. Source data for Figure 4.
			Primer							Primer							Primer
	Cell line	Sample	DUX4	ZSCAN4	TRIM43	KDM1A		Cell line	Sample	DUX4	ZSCAN4	TRIM43	KDM1A		Cell line	Sample	DUX4	ZSCAN4	TRIM43	KDM1A
	MB2401	siCTRL_rep1	1.17351	2.03167	0.368482	1.12506		MB073	siCTRL_rep1	1.61347	0.993781	1.8566	1.16245		MB200	siCTRL_rep1	1.42093	1.14116	1.07612	1.65787
	MB2401	siCTRL_rep2	0.824924	0.729089	1.62469	0.936921		MB073	siCTRL_rep2	1.70488	1.36037	0.80478	1.11587		MB200	siCTRL_rep2	0.834413	0.685629	0.927766	0.802367
	MB2401	siCTRL_rep3	1.033	0.675097	1.67037	0.948684		MB073	siCTRL_rep3	0.363535	0.739694	0.669273	0.770927		MB200	siCTRL_rep3	0.843426	1.2781	1.00162	0.751754
	MB2401	siKDM1A_rep1	27.319	20.8024	7.32164	0.0222508		MB073	siKDM1A_rep1	161.811	112.517	93.9399	0.0245977		MB200	siKDM1A_rep1	92.7859	65.5035	52.3215	0.00975822
	MB2401	siKDM1A_rep2	52.4305	30.3944	14.2429	0.0276419		MB073	siKDM1A_rep2	136.397	105.639	86.2628	0.0198759		MB200	siKDM1A_rep2	103.238	94.2552	63.4405	0.0153388
	MB2401	siKDM1A_rep3	21.1536	40.4234	30.2459	0.0281738		MB073	siKDM1A_rep3	102.513	113.496	81.6379	0.0178018		MB200	siKDM1A_rep3	117.079	120.802	n/a	0.0327204
	AVG		Primer					AVG		Primer					AVG		Primer
	Cell line	Sample	DUX4	ZSCAN4	TRIM43	KDM1A		Cell line	Sample	DUX4	ZSCAN4	TRIM43	KDM1A		Cell line	Sample	DUX4	ZSCAN4	TRIM43	KDM1A
	MB2401	siCTRL	1.01048	1.14529	1.22118	1.00355		MB073	siCTRL	1.22729	1.03128	1.11022	1.01641		MB200	siCTRL	1.03292	1.03496	1.00183	1.07066
	MB2401	siKDM1A	33.6344	30.5401	17.2701	0.0260222		MB073	siKDM1A	133.574	110.551	87.2802	0.0207585		MB200	siKDM1A	104.368	93.5202	57.881	0.0192725
	SD		Primer					SD		Primer					SD		Primer
	Cell line	Sample	DUX4	ZSCAN4	TRIM43	KDM1A		Cell line	Sample	DUX4	ZSCAN4	TRIM43	KDM1A		Cell line	Sample	DUX4	ZSCAN4	TRIM43	KDM1A
	MB2401	siCTRL	0.175382	0.768107	0.738812	0.10539		MB073	siCTRL	0.749432	0.312033	0.64993	0.21387		MB200	siCTRL	0.336053	0.310183	0.074175	0.509167
	MB2401	siKDM1A	16.5672	9.81132	11.7581	0.00327693		MB073	siKDM1A	29.7496	4.28173	6.21382	0.00348284		MB200	siKDM1A	12.1857	27.6566	7.86232	0.0119758

## Sheet: siSIN3AB
Figure 4–source data 1. Source data for Figure 4.
			Primer								Primer								Primer
	Cell line	Sample	DUX4	ZSCAN4	TRIM43	SIN3A	SIN3B		Cell line	Sample	DUX4	ZSCAN4	TRIM43	SIN3A	SIN3B		Cell line	Sample	DUX4	ZSCAN4	TRIM43	SIN3A	SIN3B
	MB2401	siCTRL_rep1	0.643197	4.63478	0.95	1.83719	1.61683		MB073	siCTRL_rep1	0.947863	1.08498	0.91621	1.20455	1.23842		MB200	siCTRL_rep1	1.42093	1.14116	1.07612	1.83623	1.36415
	MB2401	siCTRL_rep2	0.692235	0.501388	0.94737	0.991717	1.27427		MB073	siCTRL_rep2	1.05501	2.67061	1.09145	0.998961	1.06881		MB200	siCTRL_rep2	0.834413	0.685629	0.927766	0.732043	1.00905
	MB2401	siCTRL_rep3	2.24596	0.430325	1.11111	0.548856	0.485373		MB073	siCTRL_rep3	n/a	0.345119	n/a	0.831046	0.755498		MB200	siCTRL_rep3	0.843426	1.2781	1.00162	0.577943	0.726483
	MB2401	siSIN3A_rep1	n/a	1.05592	0.564482	0.24974	1.06523		MB073	siSIN3A_rep1	95.5544	58.5325	14.5228	0.373324	0.998961		MB200	siSIN3A_rep1	7.88895	12.8527	8.0074	0.495687	1.52838
	MB2401	siSIN3A_rep2	0.430276	0.975694	0.326918	0.257831	1.25238		MB073	siSIN3A_rep2	138.885	40.5791	11.4141	0.505576	1.28032		MB200	siSIN3A_rep2	5.73715	9.95554	12.9048	0.35515	1.10305
	MB2401	siSIN3A_rep3	1.94509	0.246644	5.61778	0.231888	1.0846		MB073	siSIN3A_rep3	116.384	52.6429	10.3013	0.44013	1.26269		MB200	siSIN3A_rep3	6.35474	9.05993	13.5605	0.267851	0.859459
	MB2401	siSIN3B_rep1	2.18303	2.35137	3.9381	1.05373	0.107631		MB073	siSIN3B_rep1	109.725	129.892	49.651	1.39862	0.0949624		MB200	siSIN3B_rep1	61.0041	92.3794	134.023	0.704416	0.129857
	MB2401	siSIN3B_rep2	n/a	0.642158	0.638386	0.668037	0.0749809		MB073	siSIN3B_rep2	156.634	93.291	39.0229	1.26751	0.0829566		MB200	siSIN3B_rep2	73.5847	113.575	161.886	0.81479	0.14319
	MB2401	siSIN3B_rep3	1.17026	2.86295	3.96549	1.92119	0.156276		MB073	siSIN3B_rep3	161.764	118.576	48.9844	1.57407	0.113676		MB200	siSIN3B_rep3	63.1335	125.976	149.431	1.30541	0.167647
	AVG		Primer						AVG		Primer						AVG		Primer
	Cell line	Sample	DUX4	ZSCAN4	TRIM43	SIN3A	SIN3B		Cell line	Sample	DUX4	ZSCAN4	TRIM43	SIN3A	SIN3B		Cell line	Sample	DUX4	ZSCAN4	TRIM43	SIN3A	SIN3B
	MB2401	siCTRL	1.1938	1.8555	1.00283	1.12592	1.12549		MB073	siCTRL	1.00143	1.3669	1.00383	1.01152	1.02091		MB200	siCTRL	1.03292	1.03496	1.00183	1.04874	1.03323
	MB2401	siSIN3A	1.18768	0.759419	2.16973	0.246487	1.13407		MB073	siSIN3A	116.941	50.5849	12.0794	0.439677	1.18066		MB200	siSIN3A	6.66028	10.6227	11.4909	0.372896	1.16363
	MB2401	siSIN3B	1.67665	1.95216	2.84733	1.21432	0.112963		MB073	siSIN3B	142.708	113.92	45.8861	1.4134	0.0971983		MB200	siSIN3B	65.9074	110.643	148.446	0.941538	0.146898
	SD		Primer						SD		Primer						SD		Primer
	Cell line	Sample	DUX4	ZSCAN4	TRIM43	SIN3A	SIN3B		Cell line	Sample	DUX4	ZSCAN4	TRIM43	SIN3A	SIN3B		Cell line	Sample	DUX4	ZSCAN4	TRIM43	SIN3A	SIN3B
	MB2401	siCTRL	0.91153	2.40719	0.0937845	0.654567	0.580214		MB073	siCTRL	0.0757611	1.1881	0.123916	0.187071	0.244998		MB200	siCTRL	0.336053	0.310183	0.074175	0.686327	0.319519
	MB2401	siSIN3A	1.07113	0.445884	2.98846	0.0132742	0.102912		MB073	siSIN3A	21.6708	9.15192	2.18799	0.0661272	0.157599		MB200	siSIN3A	1.10796	1.98246	3.03454	0.11495	0.338548
	MB2401	siSIN3B	0.716136	1.16297	1.91305	0.641826	0.0409089		MB073	siSIN3B	28.6787	18.7394	5.95302	0.153813	0.0154813		MB200	siSIN3B	6.73342	16.9888	13.9577	0.319916	0.0191659
