# Supplementary material for: NuRD and CAF-1-mediated silencing of the D4Z4 array is modulated by DUX4-induced MBD3L proteins
Source: eLife. 2018 Mar 13;7:e31023. doi: 10.7554/eLife.31023 (PMC5849414; doi:10.7554/eLife.31023)
Supplement: Figure 5—source data 1. — This file contains the source data used to make the graphs presented in Figure 5 and Figure 5—figure supplements 1–3. GraphPad Prism was utilized to visually represent the quantitative data. [file elife-31023-fig5-data1.xlsx]

## Sheet: eMHF2 knockdowns
Figure 5–source data 1. Source data for Figure 5.
			Primer
	Cell line	Sample	DUX4	HDAC1	HDAC2	CHD4	CHAF1A	SETDB1	KDM1A	SIN3B
	eMHF2 iPS	siCTRL_rep1	1.01022	1.28446	1.06032	1.38896	1.23942	1.1338	1.08925	1.31024
	eMHF2 iPS	siCTRL_rep2	0.88587	0.921251	0.946714	0.904693	0.955393	0.956056	0.956498	0.941044
	eMHF2 iPS	siCTRL_rep3	1.11742	0.845084	0.996195	0.795812	0.844498	0.922529	0.959818	0.811033
	eMHF2 iPS	siHDAC1+siHDAC2_rep1	4.58101	0.297542	0.389177
	eMHF2 iPS	siHDAC1+siHDAC2_rep2	11.4729	0.275126	0.331367
	eMHF2 iPS	siHDAC1+siHDAC2_rep3	12.0341	0.315928	0.357001
	eMHF2 iPS	siCHD4_rep1	52.5882			0.314253
	eMHF2 iPS	siCHD4_rep2	81.6662			0.255342
	eMHF2 iPS	siCHD4_rep3	43.1763			0.377487
	eMHF2 iPS	siCHAF1A_rep1	306.59				0.324023
	eMHF2 iPS	siCHAF1A_rep2	159.528				0.286115
	eMHF2 iPS	siCHAF1A_rep3	199.766				0.383465
	eMHF2 iPS	siSETDB1_rep1	17.7197					0.257772
	eMHF2 iPS	siSETDB1_rep2	19.9853					0.231593
	eMHF2 iPS	siSETDB1_rep3	18.1416					0.261914
	eMHF2 iPS	siKDM1A_rep1	1.30375						0.161806
	eMHF2 iPS	siKDM1A_rep2	2.71352						0.162593
	eMHF2 iPS	siKDM1A_rep3	2.31284						0.153662
	eMHF2 iPS	siSIN3B_rep1	88.5037							0.125724
	eMHF2 iPS	siSIN3B_rep2	32.0037							0.123051
	eMHF2 iPS	siSIN3B_rep3	n/a							0.117834
	AVG		Primer
	Cell line	Sample	DUX4	HDAC1	HDAC2	CHD4	CHAF1A	SETDB1	KDM1A	SIN3B
	eMHF2 iPS	siCTRL	1.0045	1.01693	1.00108	1.02982	1.0131	1.00413	1.00185	1.02077
	eMHF2 iPS	siHDAC1+siHDAC2	9.36268	0.296199	0.359182
	eMHF2 iPS	siCHD4	59.1435			0.315694
	eMHF2 iPS	siCHAF1A	221.961				0.331201
	eMHF2 iPS	siSETDB1	18.6156					0.250427
	eMHF2 iPS	siKDM1A	2.11004						0.159353
	eMHF2 iPS	siSIN3B	60.2537							0.122203
	SD		Primer
	Cell line	Sample	DUX4	HDAC1	HDAC2	CHD4	CHAF1A	SETDB1	KDM1A	SIN3B
	eMHF2 iPS	siCTRL	0.115879	0.234798	0.0569604	0.315749	0.203688	0.113543	0.0757034	0.258979
	eMHF2 iPS	siHDAC1+siHDAC2	4.15054	0.0204338	0.0289671
	eMHF2 iPS	siCHD4	20.0648			0.0610856
	eMHF2 iPS	siCHAF1A	76.0018				0.0490704
	eMHF2 iPS	siSETDB1	1.20486					0.0164409
	eMHF2 iPS	siKDM1A	0.726438						0.00494451
	eMHF2 iPS	siSIN3B	39.9516							0.00401262

## Sheet: HFF3 iPS validation
Figure 5–source data 1. Source data for Figure 5.
		Primer
	Cell line	OCT4	NCAM1	KDR	AFP	CDX2
	HFF3 fibroblasts	1	1	1	1	1
	HFF3 1-13 iPS	101.89	0.167848	114.185	20.3843	0.559378
	HFF3 1-13 embryoid bodies	0.724061	9.98783	1340.35	9568.45	282.962
	HFF3 1-14 iPS	792.702	0.128848	204.231	6.26285	0.488745
	HFF3 1-14 embryoid bodies	0.789167	3.23082	3408.77	13916.8	139.274
	HFF3 1-15 iPS	743.239	0.0500133	161.911	12.6435	0.244921
	HFF3 1-15 embryoid bodies	5.07119	3.8478	2419.89	1555.01	225.388

## Sheet: HFF3 knockdowns
Figure 5–source data 1. Source data for Figure 5.
			Primer						Primer						Primer						Primer
	Cell line	Sample	DUX4	CHD4	CHAF1A		Cell line	Sample	DUX4	CHD4	CHAF1A		Cell line	Sample	DUX4	CHD4	CHAF1A		Cell line	Sample	DUX4	CHD4	CHAF1A
	HFF3 fibroblasts	siCTRL_rep1	0.409992	0.850176	0.813755		HFF3 1-13 iPS	siCTRL_rep1	1.87254	1.1866	1.29834		HFF3 1-14 iPS	siCTRL_rep1	1.47751	1.23043	1.07935		HFF3 1-15 iPS	siCTRL_rep1	1.34568	0.980892	1.1235
	HFF3 fibroblasts	siCTRL_rep2	1.41536	1.21195	1.33161		HFF3 1-13 iPS	siCTRL_rep2	0.619425	1.12571	0.969738		HFF3 1-14 iPS	siCTRL_rep2	1.04875	1.04766	0.827979		HFF3 1-15 iPS	siCTRL_rep2	1.30661	1.14684	1.1704
	HFF3 fibroblasts	siCTRL_rep3	1.72329	0.970522	0.922849		HFF3 1-13 iPS	siCTRL_rep3	0.862144	0.748634	0.794251		HFF3 1-14 iPS	siCTRL_rep3	0.645356	0.775752	1.11897		HFF3 1-15 iPS	siCTRL_rep3	0.568737	0.888946	0.760489
	HFF3 fibroblasts	siCHD4_rep1	1.30014	0.20087			HFF3 1-13 iPS	siCHD4_rep1	65.3221	0.411605			HFF3 1-14 iPS	siCHD4_rep1	7.94566	0.371431			HFF3 1-15 iPS	siCHD4_rep1	7.94658	0.33152
	HFF3 fibroblasts	siCHD4_rep2	1.67849	0.220039			HFF3 1-13 iPS	siCHD4_rep2	30.6539	0.314326			HFF3 1-14 iPS	siCHD4_rep2	11.3229	0.40829			HFF3 1-15 iPS	siCHD4_rep2	10.8704	0.397263
	HFF3 fibroblasts	siCHD4_rep3	0.892341	0.181034			HFF3 1-13 iPS	siCHD4_rep3	74.028	0.637428			HFF3 1-14 iPS	siCHD4_rep3	8.45419	0.349089			HFF3 1-15 iPS	siCHD4_rep3	8.96519	0.474891
	HFF3 fibroblasts	siCHAF1A_rep1	1.21223		0.164501		HFF3 1-13 iPS	siCHAF1A_rep1	464.167		0.789311		HFF3 1-14 iPS	siCHAF1A_rep1	46.2431		0.724304		HFF3 1-15 iPS	siCHAF1A_rep1	11.5181		0.627636
	HFF3 fibroblasts	siCHAF1A_rep2	1.23043		0.13685		HFF3 1-13 iPS	siCHAF1A_rep2	633.192		0.724053		HFF3 1-14 iPS	siCHAF1A_rep2	62.9296		0.729342		HFF3 1-15 iPS	siCHAF1A_rep2	7.47635		0.47221
	HFF3 fibroblasts	siCHAF1A_rep3	2.13046		0.134546		HFF3 1-13 iPS	siCHAF1A_rep3	228.888		0.545128		HFF3 1-14 iPS	siCHAF1A_rep3	62.8424		0.465279		HFF3 1-15 iPS	siCHAF1A_rep3	5.17958		0.452033
	AVG		Primer				AVG		Primer				AVG		Primer				AVG		Primer
	Cell line	Sample	DUX4	CHD4	CHAF1A		Cell line	Sample	DUX4	CHD4	CHAF1A		Cell line	Sample	DUX4	CHD4	CHAF1A		Cell line	Sample	DUX4	CHD4	CHAF1A
	HFF3 fibroblasts	siCTRL	1.18288	1.01088	1.02274		HFF3 1-13 iPS	siCTRL	1.11804	1.02031	1.02078		HFF3 1-14 iPS	siCTRL	1.0572	1.01795	1.00877		HFF3 1-15 iPS	siCTRL	1.07368	1.00556	1.01813
	HFF3 fibroblasts	siCHD4	1.29032	0.200648			HFF3 1-13 iPS	siCHD4	56.668	0.454453			HFF3 1-14 iPS	siCHD4	9.2409	0.37627			HFF3 1-15 iPS	siCHD4	9.26072	0.401225
	HFF3 fibroblasts	siCHAF1A	1.52438		0.145299		HFF3 1-13 iPS	siCHAF1A	442.082		0.686164		HFF3 1-14 iPS	siCHAF1A	57.3384		0.639641		HFF3 1-15 iPS	siCHAF1A	8.05801		0.517293
	SD		Primer				SD		Primer				SD		Primer				SD		Primer
	Cell line	Sample	DUX4	CHD4	CHAF1A		Cell line	Sample	DUX4	CHD4	CHAF1A		Cell line	Sample	DUX4	CHD4	CHAF1A		Cell line	Sample	DUX4	CHD4	CHAF1A
	HFF3 fibroblasts	siCTRL	0.686821	0.184235	0.272993		HFF3 1-13 iPS	siCTRL	0.664596	0.237243	0.25589		HFF3 1-14 iPS	siCTRL	0.416141	0.228792	0.157814		HFF3 1-15 iPS	siCTRL	0.437726	0.130706	0.224352
	HFF3 fibroblasts	siCHD4	0.393168	0.0195036			HFF3 1-13 iPS	siCHD4	22.9455	0.165758			HFF3 1-14 iPS	siCHD4	1.82087	0.0298958			HFF3 1-15 iPS	siCHD4	1.48415	0.0717673
	HFF3 fibroblasts	siCHAF1A	0.524964		0.0166693		HFF3 1-13 iPS	siCHAF1A	203.055		0.126424		HFF3 1-14 iPS	siCHAF1A	9.60887		0.151024		HFF3 1-15 iPS	siCHAF1A	3.20906		0.0960911
