# Supplementary material for: NuRD and CAF-1-mediated silencing of the D4Z4 array is modulated by DUX4-induced MBD3L proteins
Source: eLife. 2018 Mar 13;7:e31023. doi: 10.7554/eLife.31023 (PMC5849414; doi:10.7554/eLife.31023)
Supplement: Figure 6—source data 1. — This file contains the source data used to make the graphs presented in Figure 6 and Figure 6—figure supplements 1–2. GraphPad Prism was utilized to visually represent the quantitative data. [file elife-31023-fig6-data1.xlsx]

## Sheet: MBD3L2 OE
Figure 6–source data 1. Source data for Figure 6.
			Primer							Primer							Primer
	Cell line	Sample	DUX4	ZSCAN4	TRIM43	MBD3L2 transgene		Cell line	Sample	DUX4	ZSCAN4	TRIM43	MBD3L2 transgene		Cell line	Sample	DUX4	ZSCAN4	TRIM43	MBD3L2 transgene
	MB2401+iMBD3L2	noDox_rep1	0.747425	1.37364	0.678616	1.44326		MB073+iMBD3L2	noDox_rep1	0.793884	0.849685	0.944747	0.985208		MB200+iMBD3L2	noDox_rep1	0.870349	1.008	1.07202	1.10433
	MB2401+iMBD3L2	noDox_rep2	0.614719	0.920188	1.01866	1.31981		MB073+iMBD3L2	noDox_rep2	1.25963	1.17691	1.05848	1.01501		MB200+iMBD3L2	noDox_rep2	1.02539	0.990686	1.08887	0.998038
	MB2401+iMBD3L2	noDox_rep3	2.17648	0.791137	1.4466	0.52498									MB200+iMBD3L2	noDox_rep3	1.12052	1.00139	0.856683	0.907309
	MB2401+iMBD3L2	Dox_rep1	0.880259	0.539614	2.93562	75.8635		MB073+iMBD3L2	Dox_rep1	6.21175	9.06936	6.74117	570.665		MB200+iMBD3L2	Dox_rep1	19.2952	13.3475	14.1805	184.46
	MB2401+iMBD3L2	Dox_rep2	0.368312	0.594604	2.25116	75.0268		MB073+iMBD3L2	Dox_rep2	5.22344	9.10715	6.0797	587.93		MB200+iMBD3L2	Dox_rep2	20.2615	13.3521	14.0533	274.882
	MB2401+iMBD3L2	Dox_rep3	0.99585	1.38992	1.65023	84.5852									MB200+iMBD3L2	Dox_rep3	16.973	14.0939	13.8598	162.824
	AVG		Primer					AVG		Primer					AVG		Primer
	Cell line	Sample	DUX4	ZSCAN4	TRIM43	MBD3L2 transgene		Cell line	Sample	DUX4	ZSCAN4	TRIM43	MBD3L2 transgene		Cell line	Sample	DUX4	ZSCAN4	TRIM43	MBD3L2 transgene
	MB2401+iMBD3L2	noDox	1.17954	1.02832	1.04796	1.09602		MB073+iMBD3L2	noDox	1.02676	1.0133	1.00162	1.00011		MB200+iMBD3L2	noDox	1.00542	1.00003	1.00586	1.00322
	MB2401+iMBD3L2	Dox	0.74814	0.841379	2.279	78.4918		MB073+iMBD3L2	Dox	5.7176	9.08825	6.41044	579.297		MB200+iMBD3L2	Dox	18.8432	13.5979	14.0312	207.389
	SD		Primer					SD		Primer					SD		Primer
	Cell line	Sample	DUX4	ZSCAN4	TRIM43	MBD3L2 transgene		Cell line	Sample	DUX4	ZSCAN4	TRIM43	MBD3L2 transgene		Cell line	Sample	DUX4	ZSCAN4	TRIM43	MBD3L2 transgene
	MB2401+iMBD3L2	noDox	0.865923	0.305934	0.38483	0.498371		MB073+iMBD3L2	noDox	0.329332	0.231381	0.0804245	0.0210763		MB200+iMBD3L2	noDox	0.126274	0.00873839	0.129464	0.0986108
	MB2401+iMBD3L2	Dox	0.33398	0.475844	0.643149	5.29359		MB073+iMBD3L2	Dox	0.698842	0.0267265	0.467734	12.2081		MB200+iMBD3L2	Dox	1.6902	0.429598	0.161477	59.4434

## Sheet: DUX4(+)nuclei
Figure 6–source data 1. Source data for Figure 6.
	Cell line	Sample	# nuclei	# DUX4(+) nuclei	% DUX4(+) nuclei
	MB200+iMBD3L2	noDox_field1	42	0	0
	MB200+iMBD3L2	noDox_field2	81	1	1.23457
	MB200+iMBD3L2	noDox_field3	73	3	4.10959
	MB200+iMBD3L2	Dox_field1	53	7	13.2075
	MB200+iMBD3L2	Dox_field2	50	4	8
	MB200+iMBD3L2	Dox_field3	34	3	8.82353
	AVG
	Cell line	Sample	% DUX4(+) nuclei
	MB200+iMBD3L2	noDox	1.78139
	MB200+iMBD3L2	Dox	10.0104
	SD
	Cell line	Sample	% DUX4(+) nuclei
	MB200+iMBD3L2	noDox	1.21743
	MB200+iMBD3L2	Dox	1.61617

## Sheet: shMBD3L
Figure 6–source data 1. Source data for Figure 6.
			Primer							Primer							Primer							Primer							Primer							Primer
	Cell line	Sample	DUX4	ZSCAN4	TRIM43	MBD3L2		Cell line	Sample	DUX4	ZSCAN4	TRIM43	MBD3L2		Cell line	Sample	DUX4	ZSCAN4	TRIM43	MBD3L2		Cell line	Sample	DUX4	ZSCAN4	TRIM43	MBD3L2		Cell line	Sample	DUX4	ZSCAN4	TRIM43	MBD3L2		Cell line	Sample	DUX4	ZSCAN4	TRIM43	MBD3L2
	MB073+shCTRL	Expt 1_rep1	0.870651	0.973442	0.952198	1.03407		MB073+shCTRL	Expt 2_rep1	0.969962	1.19265	1.06905	1.33886		MB073+shCTRL	Expt 3_rep1	0.73433	1.14314	1.0677	1.0558		MB200+shCTRL	Expt 1_rep1	0.847626	1.05793	1.0941	1.04391		MB200+shCTRL	Expt 2_rep1	1.05738	1.19665	1.16231	1.19976		MB200+shCTRL	Expt 3_rep1	1.01871	1.01554	1.00365	0.963095
	MB073+shCTRL	Expt 1_rep2	0.956387	0.937679	0.947917	0.903335		MB073+shCTRL	Expt 2_rep2	0.936597	1.09708	1.18619	1.32042		MB073+shCTRL	Expt 3_rep2	1.01431	0.895646	0.936597	0.939089		MB200+shCTRL	Expt 1_rep2	1.17977	0.945238	0.91399	0.957935		MB200+shCTRL	Expt 2_rep2	0.94573	0.835667	0.860353	0.833498		MB200+shCTRL	Expt 3_rep2	0.981629	0.984696	0.996368	1.03832
	MB073+shCTRL	Expt 1_rep3	1.20094	1.09556	1.1079	1.07054		MB073+shCTRL	Expt 2_rep3	1.10076	0.764277	0.788582	0.565657		MB073+shCTRL	Expt 3_rep3	1.34257	0.976709	1	1.00859
	MB073+shMBD3L-1	Expt 1_rep1	0.565919	0.704253	0.664266	0.179597		MB073+shMBD3L-1	Expt 2_rep1	0.278355	0.279839	0.273068	0.0830716		MB073+shMBD3L-1	Expt 3_rep1	0.593163	0.62916	0.584997	0.108693		MB200+shMBD3L-1	Expt 1_rep1	0.641046	0.511835	0.627962	0.176348		MB200+shMBD3L-1	Expt 2_rep1	0.775393	0.588249	0.763659	0.229927		MB200+shMBD3L-1	Expt 3_rep1	0.591213	0.527685	0.486412	0.133393
	MB073+shMBD3L-1	Expt 1_rep2	0.57025	0.688805	0.629742	0.162593		MB073+shMBD3L-1	Expt 2_rep2	0.565657	0.463026	0.390213	0.0899022		MB073+shMBD3L-1	Expt 3_rep2	0.7854	0.819321	0.709562	0.187808		MB200+shMBD3L-1	Expt 1_rep2	0.771105	0.606361	0.675604	0.203133		MB200+shMBD3L-1	Expt 2_rep2	0.924663	0.942785	1.07475	0.276768		MB200+shMBD3L-1	Expt 3_rep2	0.722841	0.765381	0.661471	0.173349
	MB073+shMBD3L-1	Expt 1_rep3	0.531141	0.49626	0.468244	0.0883475		MB073+shMBD3L-1	Expt 2_rep3	0.421177	0.275317	0.218292	0.0736077		MB073+shMBD3L-1	Expt 3_rep3	0.921145	0.731029	0.725476	0.180095
	MB073+shMBD3L-2	Expt 1_rep1	0.41113	0.355191	0.347319	0.0268922		MB073+shMBD3L-2	Expt 2_rep1	0.523587	0.435929	0.35882	0.0274795		MB073+shMBD3L-2	Expt 3_rep1	0.879344	0.591111	0.588861	0.0520786		MB200+shMBD3L-2	Expt 1_rep1	0.598532	0.685273	0.564972	0.140194		MB200+shMBD3L-2	Expt 2_rep1	0.954952	0.946058	0.869947	0.105386		MB200+shMBD3L-2	Expt 3_rep1	0.601339	0.598428	0.581862	0.0709895
	MB073+shMBD3L-2	Expt 1_rep2	0.531878	0.630762	0.635883	0.0644951		MB073+shMBD3L-2	Expt 2_rep2	0.579548	0.435326	0.308391	0.0313151		MB073+shMBD3L-2	Expt 3_rep2	0.609205	0.722465	0.608361	0.0582069		MB200+shMBD3L-2	Expt 1_rep2	0.790315	0.758515	0.731155	0.151249		MB200+shMBD3L-2	Expt 2_rep2	1.02137	0.899378	0.79996	0.124029		MB200+shMBD3L-2	Expt 3_rep2	0.741619	1.1378	0.91399	0.130965
	MB073+shMBD3L-2	Expt 1_rep3	0.563375	0.717309	0.722883	0.0775534		MB073+shMBD3L-2	Expt 2_rep3	0.70907	0.819983	0.661509	0.0657667		MB073+shMBD3L-2	Expt 3_rep3	0.834509	0.657699	0.605836	0.0561268
	AVG		Primer					AVG		Primer					AVG		Primer					AVG		Primer					AVG		Primer					AVG		Primer
	Cell line	Sample	DUX4	ZSCAN4	TRIM43	MBD3L2		Cell line	Sample	DUX4	ZSCAN4	TRIM43	MBD3L2		Cell line	Sample	DUX4	ZSCAN4	TRIM43	MBD3L2		Cell line	Sample	DUX4	ZSCAN4	TRIM43	MBD3L2		Cell line	Sample	DUX4	ZSCAN4	TRIM43	MBD3L2		Cell line	Sample	DUX4	ZSCAN4	TRIM43	MBD3L2
	MB073+shCTRL	Expt 1	1.00933	1.00223	1.00267	1.00265		MB073+shCTRL	Expt 2	1.00244	1.018	1.01461	1.07498		MB073+shCTRL	Expt 3	1.0304	1.00516	1.00143	1.00116		MB200+shCTRL	Expt 1	1.0137	1.00159	1.00405	1.00092		MB200+shCTRL	Expt 2	1.00156	1.01616	1.01133	1.01663		MB200+shCTRL	Expt 3	1.00017	1.00012	1.00001	1.00071
	MB073+shMBD3L-1	Expt 1	0.55577	0.629773	0.587418	0.143512		MB073+shMBD3L-1	Expt 2	0.42173	0.339394	0.293858	0.0821938		MB073+shMBD3L-1	Expt 3	0.766569	0.726503	0.673345	0.158866		MB200+shMBD3L-1	Expt 1	0.706076	0.559098	0.651783	0.189741		MB200+shMBD3L-1	Expt 2	0.850028	0.765517	0.919204	0.253348		MB200+shMBD3L-1	Expt 3	0.657027	0.646533	0.573941	0.153371
	MB073+shMBD3L-2	Expt 1	0.502128	0.567754	0.568695	0.0563136		MB073+shMBD3L-2	Expt 2	0.604068	0.563746	0.442907	0.0415204		MB073+shMBD3L-2	Expt 3	0.774353	0.657092	0.60102	0.0554707		MB200+shMBD3L-2	Expt 1	0.694424	0.721894	0.648063	0.145722		MB200+shMBD3L-2	Expt 2	0.988159	0.922718	0.834954	0.114707		MB200+shMBD3L-2	Expt 3	0.671479	0.868115	0.747926	0.100977
	SD		Primer					SD		Primer					SD		Primer					SD		Primer					SD		Primer					SD		Primer
	Cell line	Sample	DUX4	ZSCAN4	TRIM43	MBD3L2		Cell line	Sample	DUX4	ZSCAN4	TRIM43	MBD3L2		Cell line	Sample	DUX4	ZSCAN4	TRIM43	MBD3L2		Cell line	Sample	DUX4	ZSCAN4	TRIM43	MBD3L2		Cell line	Sample	DUX4	ZSCAN4	TRIM43	MBD3L2		Cell line	Sample	DUX4	ZSCAN4	TRIM43	MBD3L2
	MB073+shCTRL	Expt 1	0.171391	0.0827821	0.091158	0.087918		MB073+shCTRL	Expt 2	0.0867669	0.224867	0.204318	0.441181		MB073+shCTRL	Expt 3	0.304441	0.126176	0.065561	0.058708		MB200+shCTRL	Expt 1	0.234858	0.0796881	0.12736	0.0607947		MB200+shCTRL	Expt 2	0.0789517	0.255253	0.213519	0.258989		MB200+shCTRL	Expt 3	0.0262234	0.0218116	0.00514637	0.0531915
	MB073+shMBD3L-1	Expt 1	0.021439	0.115883	0.104641	0.0485247		MB073+shMBD3L-1	Expt 2	0.143652	0.107093	0.0878255	0.00818265		MB073+shMBD3L-1	Expt 3	0.1648	0.0951608	0.0769245	0.0436214		MB200+shMBD3L-1	Expt 1	0.0919658	0.0668405	0.0336878	0.01894		MB200+shMBD3L-1	Expt 2	0.10555	0.250694	0.219974	0.0331215		MB200+shMBD3L-1	Expt 3	0.0930749	0.168076	0.123786	0.0282534
	MB073+shMBD3L-2	Expt 1	0.0803643	0.189103	0.19659	0.0263029		MB073+shMBD3L-2	Expt 2	0.0951418	0.221908	0.190987	0.0210853		MB073+shMBD3L-2	Expt 3	0.144768	0.0656794	0.0106048	0.00311639		MB200+shMBD3L-2	Expt 1	0.135611	0.0517903	0.11751	0.00781701		MB200+shMBD3L-2	Expt 2	0.0469619	0.0330073	0.0494884	0.0131829		MB200+shMBD3L-2	Expt 3	0.099193	0.381395	0.23485	0.0424089
