# Supplementary material for: NuRD and CAF-1-mediated silencing of the D4Z4 array is modulated by DUX4-induced MBD3L proteins
Source: eLife. 2018 Mar 13;7:e31023. doi: 10.7554/eLife.31023 (PMC5849414; doi:10.7554/eLife.31023)
Supplement: Supplementary file 1. — The table lists the gene name, corresponding number of peptides recovered (pseudoquant), and percent coverage for each protein identified by enChIP-MS of nine independent FLAG-dCas9 immunoprecipitations from various gD4Z4- or gMYOD1-expressing myoblast cell lines. [file elife-31023-supp1.xlsx]

## Sheet: Sheet 1
Supplementary file 1. Proteins identified by enChIP-MS.
	GENE NAME	SAMPLEa
		gD4Z4-2		gD4Z4-1 + gD4Z4-3b				gD4Z4-1+		gD4Z4-3+		gD4Z4-1+3		gD4Z4-3+1		gMYOD1		gMYOD1+
				1% formaldehyde		2% formaldehyde
		Pseudoquant	Percent coverage	Pseudoquant	Percent coverage	Pseudoquant	Percent coverage	Pseudoquant	Percent coverage	Pseudoquant	Percent coverage	Pseudoquant	Percent coverage	Pseudoquant	Percent coverage	Pseudoquant	Percent coverage	Pseudoquant	Percent coverage
	AATF	NA	NA	NA	NA	1	2.3	NA	NA	NA	NA	NA	NA	1	2.5	NA	NA	NA	NA
	ACTN4	NA	NA	14	16.9	18	17.7	NA	NA	NA	NA	NA	NA	NA	NA	NA	NA	NA	NA
	ADAR	NA	NA	1	1.9	2	3.8	NA	NA	NA	NA	NA	NA	2	3.5	NA	NA	2	3.5
	AFF4	2	3.1	NA	NA	NA	NA	2	3.1	NA	NA	NA	NA	NA	NA	NA	NA	NA	NA
	AHNAK	63	8.4	29	6.1	33	5.2	63	8.4	79	11.1	92	13	53	8.4	NA	NA	56	7.3
	ALYREF	6	21.4	4	11.3	3	7	6	21.4	2	11.3	4	7	6	33.1	NA	NA	1	7
	ANXA1	1	4.6	NA	NA	NA	NA	1	4.6	2	7.8	2	7.8	2	8.4	NA	NA	NA	NA
	API5	1	3	1	3	2	3	1	3	NA	NA	NA	NA	1	3	NA	NA	NA	NA
	ARGLU1	2	5.5	NA	NA	NA	NA	2	5.5	2	5.5	1	2.6	2	5.5	NA	NA	2	5.5
	BCLAF1	18	12.7	NA	NA	NA	NA	18	12.7	10	8.6	11	10.7	14	11.4	NA	NA	15	11.1
	BMS1	1	0.7	1	1.1	NA	NA	1	0.7	NA	NA	1	0.7	2	1.6	NA	NA	NA	NA
	BOP1	NA	NA	7	11	1	2.2	NA	NA	NA	NA	1	1.7	4	9.3	NA	NA	2	3.9
	BRD3	2	3.4	NA	NA	NA	NA	2	3.4	NA	NA	NA	NA	NA	NA	NA	NA	NA	NA
	BRD4	2	2.6	NA	NA	NA	NA	2	2.6	NA	NA	NA	NA	NA	NA	NA	NA	NA	NA
	BRIX1	1	2	3	7.1	NA	NA	1	2	NA	NA	NA	NA	4	7.9	NA	NA	3	8.8
	CACTIN	1	2	NA	NA	NA	NA	1	2	NA	NA	NA	NA	NA	NA	NA	NA	NA	NA
	CASP14	8	17.4	2	4.1	NA	NA	8	17.4	10	18.2	5	17.4	8	21.9	2	9.5	10	22.7
	CBX3	6	16.4	2	14.2	NA	NA	6	16.4	NA	NA	NA	NA	NA	NA	NA	NA	NA	NA
	CBX5	2	9.9	NA	NA	NA	NA	2	9.9	1	5.8	1	5.8	1	5.8	NA	NA	1	5.8
	CCAR2	NA	NA	7	13	3	3.7	NA	NA	NA	NA	NA	NA	2	2.6	NA	NA	NA	NA
	CD3EAP	6	10.4	2	5.7	NA	NA	6	10.4	NA	NA	NA	NA	3	11	NA	NA	6	12.7
	CDC5L	6	10.8	6	8.5	6	10.5	6	10.8	NA	NA	2	1.5	8	16.3	NA	NA	3	5
	CDC73	1	1.9	NA	NA	NA	NA	1	1.9	NA	NA	NA	NA	NA	NA	NA	NA	NA	NA
	CDK11A	NA	NA	NA	NA	NA	NA	NA	NA	NA	NA	1	2.8	1	2.8	NA	NA	1	2.8
	CDK11B	2	4.3	NA	NA	NA	NA	2	4.3	NA	NA	NA	NA	NA	NA	NA	NA	NA	NA
	CEBPZ	NA	NA	1	1.1	1	1.1	NA	NA	NA	NA	1	1.2	1	0.9	NA	NA	NA	NA
	CENPB	2	4	1	2	NA	NA	2	4	NA	NA	NA	NA	1	2	NA	NA	NA	NA
	CHAMP1	1	1.6	NA	NA	NA	NA	1	1.6	NA	NA	NA	NA	NA	NA	NA	NA	NA	NA
	CHD2	2	1.3	NA	NA	NA	NA	2	1.3	NA	NA	NA	NA	1	0.5	NA	NA	NA	NA
	CHD4	10	3.7	NA	NA	NA	NA	10	3.7	NA	NA	5	1.9	NA	NA	NA	NA	NA	NA
	CHERP	1	1.5	NA	NA	NA	NA	1	1.5	NA	NA	NA	NA	NA	NA	NA	NA	NA	NA
	CKAP4	21	24.1	31	31.4	28	29.4	21	24.1	50	33.4	38	25.4	48	39.4	6	9.1	36	32.9
	COIL	4	9.4	NA	NA	NA	NA	4	9.4	NA	NA	2	4.3	NA	NA	NA	NA	NA	NA
	CPSF1	2	1.8	2	2.4	1	1.2	2	1.8	NA	NA	NA	NA	1	1.2	NA	NA	NA	NA
	dCas9	1677	0	166	0	145	0	1677	0	1217	0	1313	0	1264	0	153	0	1383	0
	DDX1	2	4.1	NA	NA	NA	NA	2	4.1	1	1.5	1	1.5	1	1.5	NA	NA	1	1.5
	DDX18	4	6	NA	NA	NA	NA	4	6	NA	NA	2	3.9	9	9.4	NA	NA	3	3.9
	DDX23	6	5.4	3	3.8	2	2.3	6	5.4	2	1.5	5	6	5	4.9	NA	NA	2	2.9
	DDX27	12	10.8	5	7	6	8.5	12	10.8	2	2.9	9	8.8	20	14.4	2	2.5	7	7.5
	DDX39B	13	18	12	18.9	13	23.8	13	18	NA	NA	NA	NA	NA	NA	NA	NA	NA	NA
	DDX3X	1	1.9	2	3.4	NA	NA	1	1.9	5	6	4	7.7	5	6.5	NA	NA	10	11.1
	DDX42	2	2.8	NA	NA	NA	NA	2	2.8	NA	NA	NA	NA	NA	NA	NA	NA	NA	NA
	DDX46	7	6.9	NA	NA	NA	NA	7	6.9	NA	NA	2	2.1	4	4.2	NA	NA	NA	NA
	DDX47	1	4.4	1	3	1	3	1	4.4	NA	NA	NA	NA	1	3.2	NA	NA	NA	NA
	DDX5	12	14.4	6	9.7	6	12.5	12	14.4	11	9	8	8	6	8.6	3	5.2	11	11.2
	DDX50	3	4.9	4	6	4	3	3	4.9	NA	NA	1	3.4	6	7.7	NA	NA	6	6.4
	DDX54	4	5.6	NA	NA	NA	NA	4	5.6	NA	NA	2	3.5	5	4.8	NA	NA	2	2.2
	DHX15	17	15.1	4	5.4	6	5.4	17	15.1	3	2.5	5	5.2	17	18.1	NA	NA	12	9.6
	DHX9	18	11.4	29	20.3	21	13.9	18	11.4	8	6.1	18	9.9	29	15.9	3	2.4	13	8.4
	DIDO1	3	1	NA	NA	NA	NA	3	1	NA	NA	NA	NA	NA	NA	NA	NA	NA	NA
	DKC1	6	9.1	NA	NA	NA	NA	6	9.1	1	1.9	2	5.6	6	9.7	NA	NA	3	7.6
	DNAJC2	1	1.4	NA	NA	NA	NA	1	1.4	NA	NA	NA	NA	NA	NA	NA	NA	NA	NA
	DNTTIP2	3	5.3	1	1.7	NA	NA	3	5.3	NA	NA	NA	NA	NA	NA	NA	NA	NA	NA
	EBNA1BP2	5	10.5	2	5.6	1	2.3	5	10.5	2	5.6	4	12.7	7	19.9	1	2.3	3	13.7
	EEF1A1	19	15.8	4	6.7	3	6.7	19	15.8	3	2.4	4	4.1	5	9.3	2	4.1	7	9.3
	EFTUD2	5	5.8	9	12.9	8	11	5	5.8	NA	NA	1	1.4	8	10.2	NA	NA	7	7.7
	EIF4A3	13	21.2	4	9.2	2	6.1	13	21.2	2	3.9	1	3.2	10	20.9	NA	NA	10	14.6
	EIF6	NA	NA	2	10.6	NA	NA	NA	NA	NA	NA	NA	NA	3	10.6	NA	NA	2	10.6
	ELAVL1	2	6.1	4	12.9	6	12.9	2	6.1	1	3.4	3	5.5	5	18.7	NA	NA	5	14.4
	FKBP5	2	7.5	NA	NA	NA	NA	2	7.5	NA	NA	NA	NA	NA	NA	NA	NA	NA	NA
	FTSJ3	8	11.9	3	4	4	3.8	8	11.9	6	9.3	10	14	17	20.8	1	0.9	11	15.3
	FUBP1	1	2	NA	NA	NA	NA	1	2	NA	NA	NA	NA	NA	NA	NA	NA	NA	NA
	FUS	NA	NA	1	3	NA	NA	NA	NA	NA	NA	6	12.8	11	17.3	NA	NA	8	13.1
	G3BP1	NA	NA	NA	NA	NA	NA	NA	NA	7	7.9	12	11.6	10	14.4	NA	NA	7	14.4
	GAR1	NA	NA	2	13.6	NA	NA	NA	NA	NA	NA	1	4.5	2	4.5	NA	NA	1	4.5
	GNL3	6	6.9	5	9.1	NA	NA	6	6.9	1	2	3	3.5	11	14.2	NA	NA	8	10.8
	GSDMA	4	12.6	NA	NA	NA	NA	4	12.6	NA	NA	1	5.8	NA	NA	NA	NA	NA	NA
	H1F0	1	5.6	NA	NA	NA	NA	1	5.6	NA	NA	1	5.6	1	5.6	NA	NA	1	5.6
	H1FX	5	10.3	2	4.7	1	4.7	5	10.3	NA	NA	NA	NA	3	10.3	1	4.7	4	10.3
	H2AFV	NA	NA	2	8.8	2	8.8	NA	NA	3	8.8	3	8.8	2	8.8	8	22.8	2	8.8
	H2AFY	4	18	16	32.5	12	27.9	4	18	3	11.4	1	3	8	23	NA	NA	9	21.1
	H2AFY2	1	3.2	NA	NA	NA	NA	1	3.2	NA	NA	2	3.2	1	3.2	NA	NA	1	3.2
	H2AFZ	3	18.8	NA	NA	NA	NA	3	18.8	NA	NA	NA	NA	NA	NA	NA	NA	NA	NA
	H3F3B	5	7.6	6	12	6	19.6	5	7.6	7	29.3	4	7.6	5	17.4	1	7.6	5	17.4
	HDAC2	3	6.8	1	2	NA	NA	3	6.8	1	4.1	3	6.8	4	6.8	NA	NA	3	6.8
	HIST1H1B	22	15	13	15	12	15	22	15	22	15	24	15	22	14.6	6	14.6	25	15
	HIST1H1C	22	16	14	16	12	16	22	16	27	17.8	26	16	23	16	10	15.5	23	16
	HIST1H2AA	7	17.6	NA	NA	NA	NA	7	17.6	NA	NA	8	22.9	8	17.6	NA	NA	8	17.6
	HIST1H2AB	NA	NA	2	8.5	3	8.5	NA	NA	1	8.5	1	8.5	NA	NA	NA	NA	NA	NA
	HIST1H2AH	19	14.8	4	8.6	4	8.6	19	14.8	4	8.6	2	8.6	14	23.4	NA	NA	14	14.8
	HIST1H2BJ	4	7.9	5	7.9	6	7.9	4	7.9	5	7.9	4	7.9	5	7.9	2	15.1	5	7.9
	HIST1H2BK	3	7.9	2	7.9	2	7.9	3	7.9	3	7.9	3	7.9	3	7.9	NA	NA	3	7.9
	HIST1H4A	32	51.5	32	53.4	37	53.4	32	51.5	54	51.5	57	51.5	30	51.5	12	50.5	30	51.5
	HMGA2	2	26.7	NA	NA	NA	NA	2	26.7	NA	NA	NA	NA	1	26.7	NA	NA	5	41.9
	HNRNPA0	2	5.2	4	11.8	4	17.4	2	5.2	1	5.2	2	5.2	5	11.8	NA	NA	5	11.8
	HNRNPA1	20	30.3	18	40.4	19	35.6	20	30.3	17	29.2	35	34.5	15	30.3	NA	NA	18	30.3
	HNRNPDL	2	6.6	2	9.8	3	9.8	2	6.6	1	3.3	3	9.8	3	14.8	NA	NA	3	9.8
	HNRNPF	4	4.1	4	8	2	8	4	4.1	NA	NA	NA	NA	4	8	NA	NA	3	4.1
	HNRNPL	6	13.6	8	14.7	14	23	6	13.6	NA	NA	7	13.6	7	10.5	NA	NA	5	10.5
	HNRNPM	13	14.8	12	13.2	10	12.7	13	14.8	9	11.9	12	9.6	22	21.7	2	2.7	20	21.7
	HNRNPUL2	NA	NA	19	14.9	17	15.5	NA	NA	NA	NA	3	4.3	NA	NA	NA	NA	NA	NA
	HP1BP3	NA	NA	7	20.6	10	20.6	NA	NA	4	11.9	NA	NA	10	23.7	NA	NA	NA	NA
	HSPB1	2	9.8	NA	NA	NA	NA	2	9.8	NA	NA	NA	NA	NA	NA	NA	NA	NA	NA
	IFI16	15	20.5	NA	NA	NA	NA	15	20.5	8	10.4	9	12.5	11	15.2	NA	NA	12	14.4
	IK	3	3.2	NA	NA	NA	NA	3	3.2	NA	NA	NA	NA	2	3.1	NA	NA	NA	NA
	ILF2	8	24.1	19	30.8	19	21	8	24.1	1	2.6	2	2.6	15	34.9	1	2.6	9	16.7
	ILF3	12	12.2	21	17.8	20	17.1	12	12.2	6	5.5	8	9.1	18	15.1	1	1.4	13	12.2
	IMP3	NA	NA	1	8.2	1	8.2	NA	NA	NA	NA	NA	NA	1	8.2	NA	NA	NA	NA
	ISY1	1	4.9	NA	NA	NA	NA	1	4.9	NA	NA	NA	NA	NA	NA	NA	NA	NA	NA
	IWS1	6	5.5	NA	NA	NA	NA	6	5.5	NA	NA	2	2.8	1	2.8	NA	NA	1	2.8
	KHSRP	4	5.3	2	3.2	2	3	4	5.3	NA	NA	NA	NA	5	4.3	NA	NA	NA	NA
	KRR1	NA	NA	1	2.8	NA	NA	NA	NA	NA	NA	NA	NA	1	4.3	NA	NA	1	4.3
	KRT14	44	26.1	12	21.8	11	17.8	44	26.1	66	28.4	78	28.4	52	23.7	8	9.7	62	28.4
	LARP7	3	7.2	NA	NA	NA	NA	3	7.2	NA	NA	NA	NA	NA	NA	NA	NA	NA	NA
	LGALS7	3	18.4	NA	NA	NA	NA	3	18.4	3	8.1	1	8.1	4	30.1	NA	NA	4	30.1
	LMNA	113	49.5	89	52.1	96	55	113	49.5	69	43.7	96	49.5	113	48.5	25	33.4	108	49.5
	LMNB1	16	25.1	26	33.6	24	33.8	16	25.1	NA	NA	NA	NA	NA	NA	NA	NA	11	14.8
	LMNB2	8	11.5	17	25.8	26	34	8	11.5	3	6.2	4	6.3	5	10.7	2	1.7	8	12.3
	LRRC59	5	7.2	10	30.6	4	10.4	5	7.2	3	10.7	5	3.9	6	11.4	1	3.3	8	11.4
	LYAR	2	3.7	NA	NA	NA	NA	2	3.7	NA	NA	NA	NA	1	2.9	NA	NA	1	3.7
	MATR3	12	9.4	19	14.3	20	15.3	12	9.4	4	5.2	NA	NA	8	7.1	NA	NA	9	9
	MCM3	1	1.1	NA	NA	NA	NA	1	1.1	NA	NA	NA	NA	NA	NA	NA	NA	NA	NA
	MCM5	1	2.2	NA	NA	NA	NA	1	2.2	NA	NA	NA	NA	NA	NA	NA	NA	NA	NA
	MCM7	1	1.7	NA	NA	NA	NA	1	1.7	NA	NA	NA	NA	NA	NA	NA	NA	NA	NA
	MLLT1	1	2	NA	NA	NA	NA	1	2	NA	NA	NA	NA	1	2	NA	NA	NA	NA
	MRE11A	3	4.3	2	4	2	4	3	4.3	NA	NA	NA	NA	2	3.4	NA	NA	1	1.5
	MSH6	1	1.5	NA	NA	NA	NA	1	1.5	NA	NA	NA	NA	NA	NA	NA	NA	NA	NA
	MTA2	2	3	NA	NA	1	2.2	2	3	1	1.5	NA	NA	1	1.5	NA	NA	1	1.5
	MTDH	2	6.9	3	7	4	10.1	2	6.9	7	5	9	9.8	8	13.6	NA	NA	11	14.8
	MYBBP1A	5	4	8	5	NA	NA	5	4	NA	NA	11	8.7	14	7.5	NA	NA	NA	NA
	MYCBP2	1	0.5	NA	NA	NA	NA	1	0.5	NA	NA	NA	NA	NA	NA	NA	NA	NA	NA
	MYO1C	1	1.2	16	17	22	16.8	1	1.2	NA	NA	2	3.3	2	2.7	NA	NA	1	1.8
	NAT10	4	4.7	9	7.9	3	2.3	4	4.7	1	1.6	2	2.6	6	6.7	NA	NA	4	5.7
	NCBP1	1	1.4	NA	NA	NA	NA	1	1.4	NA	NA	NA	NA	NA	NA	NA	NA	NA	NA
	NCL	76	29.4	14	18.3	4	6.1	76	29.4	40	20.7	46	22.3	76	30.4	5	4.1	63	24.2
	NCOR2	5	2.7	NA	NA	NA	NA	5	2.7	NA	NA	NA	NA	NA	NA	NA	NA	NA	NA
	NF2	1	6.8	NA	NA	NA	NA	1	6.8	NA	NA	NA	NA	NA	NA	NA	NA	NA	NA
	NFIC	5	13.1	NA	NA	NA	NA	5	13.1	NA	NA	NA	NA	1	7.9	NA	NA	NA	NA
	NOC2L	1	1.6	NA	NA	1	1.3	1	1.6	NA	NA	1	1.6	2	1.3	NA	NA	NA	NA
	NOC4L	1	5	NA	NA	NA	NA	1	5	NA	NA	1	5	NA	NA	NA	NA	NA	NA
	NOLC1	8	7.7	NA	NA	NA	NA	8	7.7	NA	NA	5	5.6	4	6	NA	NA	3	5
	NOP56	21	24.4	7	16.3	5	8.1	21	24.4	5	3.7	NA	NA	22	16.2	NA	NA	NA	NA
	NOP58	10	13.6	2	5.1	NA	NA	10	13.6	5	12.9	9	12.1	17	19.8	NA	NA	6	11
	NSA2	1	5	NA	NA	NA	NA	1	5	NA	NA	1	5	1	5	NA	NA	1	5
	NUDT21	4	18.5	NA	NA	NA	NA	4	18.5	NA	NA	NA	NA	NA	NA	NA	NA	NA	NA
	NXF2	1	3.5	NA	NA	NA	NA	1	3.5	NA	NA	NA	NA	NA	NA	NA	NA	NA	NA
	PABPC1	NA	NA	3	8.8	NA	NA	NA	NA	12	11.7	7	6.9	4	6.8	NA	NA	NA	NA
	PAF1	5	10.1	NA	NA	NA	NA	5	10.1	NA	NA	2	5.8	2	5.8	NA	NA	NA	NA
	PAPD5	1	1.9	NA	NA	NA	NA	1	1.9	NA	NA	NA	NA	1	1.9	NA	NA	NA	NA
	PARP1	21	13.5	3	3.8	2	2.8	21	13.5	5	5.1	13	11	20	13.1	NA	NA	15	8.8
	PBRM1	1	1.1	NA	NA	NA	NA	1	1.1	NA	NA	NA	NA	NA	NA	NA	NA	NA	NA
	PCBP1	1	3.7	1	3.7	1	3.7	1	3.7	NA	NA	NA	NA	1	3.7	NA	NA	2	3.7
	PDCD11	3	1.6	2	1.5	3	1.8	3	1.6	NA	NA	3	2.8	9	2.8	NA	NA	NA	NA
	PDS5B	2	11.2	NA	NA	NA	NA	2	11.2	NA	NA	NA	NA	NA	NA	NA	NA	NA	NA
	PES1	4	6.5	NA	NA	3	3.2	4	6.5	3	4.7	3	6.2	5	8.1	NA	NA	4	8.5
	PHAX	1	2	NA	NA	NA	NA	1	2	NA	NA	NA	NA	NA	NA	NA	NA	NA	NA
	PHF8	1	1.6	NA	NA	NA	NA	1	1.6	NA	NA	NA	NA	NA	NA	NA	NA	NA	NA
	PKP1	7	8.3	NA	NA	NA	NA	7	8.3	10	11.8	4	4.3	1	1.5	2	2.1	5	7.9
	PNISR	1	1.4	NA	NA	NA	NA	1	1.4	NA	NA	NA	NA	NA	NA	NA	NA	NA	NA
	PNN	11	14.6	NA	NA	NA	NA	11	14.6	5	6.8	5	7.7	6	8.4	NA	NA	11	15.1
	PPIL4	1	2.8	NA	NA	NA	NA	1	2.8	NA	NA	NA	NA	NA	NA	NA	NA	NA	NA
	PRKDC	77	11.3	NA	NA	NA	NA	77	11.3	NA	NA	31	6.7	NA	NA	NA	NA	NA	NA
	PRPF19	3	8.9	5	11.5	3	5	3	8.9	NA	NA	1	2.2	2	9.3	NA	NA	2	9.3
	PRPF38A	2	3.8	NA	NA	1	2.6	2	3.8	1	3.8	1	3.8	NA	NA	NA	NA	NA	NA
	PRPF38B	1	6.3	NA	NA	NA	NA	1	6.3	NA	NA	NA	NA	NA	NA	NA	NA	NA	NA
	PRPF4	NA	NA	2	5	4	6.9	NA	NA	NA	NA	NA	NA	1	3.1	NA	NA	NA	NA
	PRPF40A	10	8.3	3	3.1	1	1.4	10	8.3	4	4.7	5	5.2	8	6.9	NA	NA	10	8.4
	PRPF6	3	3.4	6	6.2	8	8.9	3	3.4	NA	NA	1	1.7	4	5.3	NA	NA	1	1
	PRPF8	22	7.4	17	6	17	6	22	4.7	4	1.5	9	3.3	27	9.7	NA	NA	12	5
	PSMA5	1	5.4	NA	NA	NA	NA	1	5.4	NA	NA	NA	NA	NA	NA	NA	NA	1	5.4
	PSMA6	1	12.1	1	12.1	2	20.6	1	12.1	2	12.1	1	12.1	1	12.1	2	12.1	3	12.1
	PSMA7	NA	NA	4	22.5	1	6.2	NA	NA	5	22.5	NA	NA	2	16.3	NA	NA	NA	NA
	PSMB1	2	5.8	NA	NA	NA	NA	2	5.8	NA	NA	NA	NA	2	11.6	NA	NA	3	11.6
	PSMB4	1	3.8	NA	NA	NA	NA	1	3.8	2	9.5	NA	NA	NA	NA	NA	NA	1	5.7
	PSMB6	2	4.6	1	4.6	1	4.6	2	4.6	2	4.6	NA	NA	1	4.6	1	4.6	1	4.6
	PSPC1	2	6.4	2	9.9	1	2.8	2	6.4	NA	NA	NA	NA	1	5.9	NA	NA	1	5.9
	PTBP1	18	18.5	15	16.2	NA	NA	18	18.5	NA	NA	5	12.4	22	18.5	NA	NA	19	14.7
	PTRF	1	2.3	7	9.7	8	7.4	1	2.3	9	15.9	7	15.9	5	11.3	NA	NA	5	6.9
	PURB	NA	NA	NA	NA	NA	NA	NA	NA	1	4.2	1	4.2	2	9.9	NA	NA	NA	NA
	PWP2	1	2.1	2	2.9	1	1.7	1	2.1	NA	NA	NA	NA	NA	NA	NA	NA	NA	NA
	RAD21	2	2.1	2	4.1	2	4.1	2	2.1	NA	NA	1	2.1	NA	NA	NA	NA	NA	NA
	RAD50	6	4.5	3	2.4	NA	NA	6	4.5	NA	NA	6	4.5	9	7.9	NA	NA	NA	NA
	RBBP4	6	9	NA	NA	NA	NA	6	9	NA	NA	3	6.9	3	5.1	NA	NA	4	6.9
	RBBP6	2	1.7	NA	NA	NA	NA	2	1.7	NA	NA	NA	NA	NA	NA	NA	NA	NA	NA
	RBM10	4	3.5	NA	NA	NA	NA	4	3.5	NA	NA	NA	NA	NA	NA	NA	NA	NA	NA
	RBM15	3	4.1	NA	NA	NA	NA	3	4.1	NA	NA	1	1.3	NA	NA	NA	NA	2	3.4
	RBM19	1	1.7	NA	NA	NA	NA	1	1.7	NA	NA	2	3	NA	NA	NA	NA	NA	NA
	RBM25	10	9.4	NA	NA	NA	NA	10	9.4	3	5.3	7	8.1	7	6.3	NA	NA	7	9.4
	RBM28	4	7.4	NA	NA	NA	NA	4	7.4	1	1.9	2	3.9	6	9.9	NA	NA	2	3.9
	RBM8A	5	22	1	6.4	1	6.4	5	22	1	11	6	17.3	4	22	NA	NA	3	6.4
	RECQL	6	5.5	1	1.7	NA	NA	6	5.5	NA	NA	NA	NA	NA	NA	NA	NA	2	1.7
	RFC1	3	2.6	NA	NA	NA	NA	3	2.6	NA	NA	1	1.6	NA	NA	NA	NA	NA	NA
	RFC2	1	5.3	NA	NA	NA	NA	1	5.3	NA	NA	NA	NA	1	5.3	NA	NA	NA	NA
	RNF40	2	3.2	NA	NA	NA	NA	2	3.2	NA	NA	NA	NA	NA	NA	NA	NA	NA	NA
	RPL11	3	13	2	13	2	13	3	13	9	13	8	13	5	13	NA	NA	5	13
	RPL3	2	5.2	NA	NA	NA	NA	2	5.2	NA	NA	37	25.8	14	23.1	NA	NA	26	25.8
	RPL5	NA	NA	NA	NA	NA	NA	NA	NA	3	9.4	1	4	NA	NA	NA	NA	NA	NA
	RPS10	NA	NA	1	5.5	1	5.5	NA	NA	2	9.1	3	14.5	2	13.9	NA	NA	1	5.5
	RPS19	3	15.2	NA	NA	NA	NA	3	15.2	5	25.5	4	28.3	6	28.3	NA	NA	5	21.4
	RPS3	NA	NA	NA	NA	5	19.3	NA	NA	NA	NA	19	38.3	28	52.3	NA	NA	27	40.3
	RRP1	5	11.3	1	2.8	1	2.8	5	11.3	4	7.4	3	7.4	4	7.4	NA	NA	3	7.4
	RRP1B	4	5.9	1	2.6	1	2.6	4	5.9	NA	NA	1	1.5	2	4.1	NA	NA	1	2.6
	RRP9	2	5.9	NA	NA	NA	NA	2	5.9	NA	NA	3	5.9	1	2.1	NA	NA	NA	NA
	RRS1	5	8.2	8	12.1	2	7.7	5	8.2	NA	NA	NA	NA	10	13.4	NA	NA	6	13.4
	RUVBL1	NA	NA	6	18.7	9	16	NA	NA	NA	NA	NA	NA	1	3.5	NA	NA	NA	NA
	S100P	NA	NA	NA	NA	NA	NA	NA	NA	1	13.7	NA	NA	1	13.7	NA	NA	NA	NA
	SART1	11	15.1	2	3.8	2	3.9	11	15.1	2	4	6	9.1	4	7.1	1	1.5	2	4
	SCAF1	3	3.7	NA	NA	NA	NA	3	3.7	NA	NA	NA	NA	NA	NA	NA	NA	NA	NA
	SERBP1	4	7	4	7	2	8.8	4	7	6	11.6	5	11.6	4	15.8	NA	NA	9	15.8
	SET	6	13.2	1	3.8	NA	NA	6	13.2	NA	NA	NA	NA	2	9	NA	NA	NA	NA
	SF3A1	5	7.7	8	9	9	10.8	5	7.7	NA	NA	1	1.6	5	10.1	NA	NA	1	3
	SF3B1	3	3.6	9	8.7	8	8.2	3	3.6	NA	NA	4	3.3	5	5.7	NA	NA	4	4.1
	SF3B3	9	5.1	6	5.8	4	3.4	9	5.1	NA	NA	5	2.5	1	1.2	NA	NA	NA	NA
	SFN	NA	NA	NA	NA	NA	NA	NA	NA	2	11.6	NA	NA	2	9.7	NA	NA	NA	NA
	SMC1A	NA	NA	NA	NA	3	2.4	NA	NA	NA	NA	9	7.5	9	7.5	NA	NA	2	1.8
	SMC3	9	7.2	3	3.7	5	5.7	9	7.2	4	4.7	11	9.4	10	9.2	NA	NA	1	1
	SMCHD1	2	3.1	1	1.3	2	2.9	2	3.1	NA	NA	NA	NA	1	1.7	NA	NA	NA	NA
	SMU1	4	7.4	1	3.7	NA	NA	4	7.4	NA	NA	NA	NA	1	4.3	NA	NA	NA	NA
	SND1	NA	NA	NA	NA	NA	NA	NA	NA	2	2.1	5	4.2	5	6	NA	NA	7	6.5
	SNRNP200	35	11.4	18	8.6	13	5.6	35	11.4	4	1.6	23	7.9	21	7.9	NA	NA	17	6.9
	SNRNP40	NA	NA	2	11.8	1	3.4	NA	NA	NA	NA	NA	NA	2	10.6	NA	NA	NA	NA
	SNRPA1	3	14.1	4	15.7	NA	NA	3	14.1	NA	NA	NA	NA	NA	NA	NA	NA	NA	NA
	SNRPD3	3	15.8	2	8.3	3	15.8	3	15.8	1	8.3	1	8.3	3	15.8	1	8.3	3	15.8
	SP100	12	13.3	NA	NA	NA	NA	12	13.3	4	10.1	6	13.3	NA	NA	NA	NA	NA	NA
	SPATS2L	NA	NA	NA	NA	NA	NA	NA	NA	4	7	5	14.7	4	8	NA	NA	2	4.3
	SPIN1	1	3.8	NA	NA	NA	NA	1	3.8	NA	NA	NA	NA	NA	NA	1	3.8	NA	NA
	SREK1	5	3.1	NA	NA	NA	NA	5	3.1	NA	NA	2	3.1	1	3.1	NA	NA	1	3.1
	SRRM2	36	9.7	2	1	3	1.6	36	9.7	13	5.7	23	7.3	23	8	NA	NA	31	11.5
	SRRT	16	11.3	NA	NA	NA	NA	16	11.3	NA	NA	7	6.9	10	9.8	NA	NA	5	5.8
	SRSF1	31	32.3	4	23.4	3	17.9	31	32.3	9	14.9	16	31.3	21	31.3	NA	NA	15	37.8
	SRSF10	1	6.7	NA	NA	NA	NA	1	6.7	NA	NA	1	6.7	NA	NA	NA	NA	1	6.7
	SRSF3	5	13.7	1	16.9	1	7.3	5	13.7	3	7.3	4	13.7	5	13.7	1	7.3	2	7.3
	SRSF4	4	7.9	NA	NA	NA	NA	4	7.9	2	5.7	3	7.5	6	9.9	NA	NA	4	9.3
	SRSF6	1	2.7	NA	NA	NA	NA	1	2.7	NA	NA	NA	NA	NA	NA	NA	NA	NA	NA
	SRSF7	9	22.7	4	31.8	1	6.8	9	22.7	4	22.7	6	22.7	9	22.7	1	6.8	5	22.7
	SSB	11	9.6	NA	NA	NA	NA	11	9.6	NA	NA	6	9.6	7	9.6	NA	NA	NA	NA
	SSRP1	16	13.8	NA	NA	NA	NA	16	13.8	NA	NA	3	4.1	7	10	NA	NA	2	3.8
	SUMO2	4	31	NA	NA	1	16.9	4	31	3	16.9	2	16.9	4	16.9	NA	NA	4	16.9
	SUPT16H	33	18	NA	NA	NA	NA	33	18	3	3.4	10	11.6	17	12.4	NA	NA	9	8.4
	SURF6	1	3	NA	NA	NA	NA	1	3	NA	NA	1	3	NA	NA	NA	NA	1	3
	TADA2B	6	2.1	2	2.1	NA	NA	6	2.1	7	2.1	3	2.1	3	2.1	NA	NA	5	2.1
	TCEB3	2	2	NA	NA	NA	NA	2	2	NA	NA	2	4.1	2	2	NA	NA	1	2
	THRAP3	44	23.8	6	6.9	4	3.8	44	23.8	18	15.5	32	23.2	32	20.2	1	0.9	32	22.5
	TOP1	29	16.7	3	4.6	4	3.4	29	16.7	10	5.9	21	12.3	21	12.4	NA	NA	16	15
	TOP2A	10	3.7	3	2.1	2	1.3	10	3.7	1	0.6	4	2.2	3	2.4	NA	NA	1	0.8
	TOP2B	6	2.7	5	3.5	6	4.1	6	2.7	NA	NA	NA	NA	NA	NA	NA	NA	NA	NA
	TPR	32	10.5	22	11	24	11.1	32	10.5	2	1.6	11	5.6	20	8.3	NA	NA	8	3.1
	TRA2A	3	12.4	NA	NA	NA	NA	3	12.4	2	12.4	4	12.4	2	12.4	NA	NA	3	12.4
	TRA2B	4	22.9	NA	NA	NA	NA	4	22.9	3	13.8	3	13.8	4	17.6	NA	NA	5	22.9
	TSPYL1	1	3.9	NA	NA	NA	NA	1	3.9	NA	NA	NA	NA	NA	NA	NA	NA	NA	NA
	TXN	7	38.8	NA	NA	NA	NA	7	38.8	4	36.5	4	25.9	5	38.8	NA	NA	6	36.5
	U2AF1	5	8.8	NA	NA	NA	NA	5	8.8	2	5.4	4	8.8	2	5.4	NA	NA	3	8.8
	U2SURP	5	6.5	NA	NA	NA	NA	5	6.5	NA	NA	NA	NA	NA	NA	NA	NA	NA	NA
	UBTF	9	9.5	2	1.7	1	1.7	9	9.5	2	2.6	5	5.1	3	3.9	NA	NA	5	5.9
	UHRF1	3	2.1	1	1.9	1	1.9	3	2.1	NA	NA	NA	NA	NA	NA	NA	NA	NA	NA
	UTP18	2	5.2	1	2.3	3	5.6	2	5.2	NA	NA	1	1.9	1	1.9	NA	NA	NA	NA
	UTP3	1	1.9	1	2.7	NA	NA	1	1.9	1	1.9	NA	NA	1	1.9	NA	NA	1	1.9
	VCP	4	5.1	11	10	3	4.8	4	5.1	NA	NA	1	2.1	5	6.7	NA	NA	3	2.1
	WDR12	NA	NA	NA	NA	NA	NA	NA	NA	NA	NA	1	5.9	2	5.9	NA	NA	2	5.9
	WDR36	1	1.3	1	1.6	NA	NA	1	1.3	1	1.3	1	1.3	1	1.3	NA	NA	NA	NA
	WDR43	1	1.6	NA	NA	NA	NA	1	1.6	1	1.6	1	1.6	1	1.6	NA	NA	1	1.6
	XRCC5	5	7.5	1	1.6	1	1.6	5	7.5	NA	NA	2	3.3	6	9	NA	NA	1	1.4
	XRN2	1	1.4	1	1.4	1	1.4	1	1.4	NA	NA	1	1.8	1	1.7	NA	NA	1	1.8
	YBX1	7	23.5	3	11.1	3	13	7	23.5	17	28.4	18	28.1	13	28.1	NA	NA	11	28.1
	YTHDC1	3	3.5	NA	NA	NA	NA	3	3.5	NA	NA	NA	NA	1	1	NA	NA	1	1
	ZC3H18	8	7.5	NA	NA	NA	NA	8	7.5	NA	NA	NA	NA	NA	NA	NA	NA	4	5
	ZC3HAV1	NA	NA	NA	NA	NA	NA	NA	NA	1	2.4	NA	NA	1	2.2	NA	NA	NA	NA
	ZCCHC17	1	6.5	NA	NA	NA	NA	1	6.5	NA	NA	NA	NA	1	6.5	NA	NA	1	6.5
	ZFP91	3	7	NA	NA	NA	NA	3	7	4	7	1	4.7	2	4.7	NA	NA	1	4.7
	ZIC4	2	6.3	NA	NA	NA	NA	2	6.3	NA	NA	NA	NA	NA	NA	NA	NA	NA	NA
	ZRANB2	2	8.1	NA	NA	NA	NA	2	8.1	NA	NA	NA	NA	NA	NA	NA	NA	NA	NA
	aEach sample is derived from one FLAG-dCas9 immunoprecipitation carried out using a unique MB135+gD4Z4- or gMYOD1-expressing cell line. Refer to Materials and Methods and Figure 1 - figure supplement 1 for more details.
	bIn this case, the MB135+gD4Z4-1 and MB135+gD4Z4-3 cell lines were combined after trypsinization and the sample split for processing with either 1% or 2% formaldehyde.
