# Supplementary material for: NuRD and CAF-1-mediated silencing of the D4Z4 array is modulated by DUX4-induced MBD3L proteins
Source: eLife. 2018 Mar 13;7:e31023. doi: 10.7554/eLife.31023 (PMC5849414; doi:10.7554/eLife.31023)
Supplement: Supplementary file 2. — The table shows the gene ontology (GO) biological process categories enriched among the D4Z4-associated proteins identified by enChIP-MS, along with the number of observed versus expected proteins in each category and the associated fold enrichment score and p-value. [file elife-31023-supp2.xlsx]

## Sheet: Sheet1
Supplementary file 2. Gene ontology analysis of D4Z4-associated proteins.
	GO biological process complete	Homo sapiens (REF)	D4Z4-associated proteins
		#	#	expected	Fold Enrichment	P value
	DNA metabolism
	DNA duplex unwinding	79	18	1.07	16.88	9e-13
	DNA replication	216	19	2.91	6.52	1.83e-06
	negative regulation of DNA metabolic process	115	13	1.55	8.38	7.59e-05
	DNA repair	482	25	6.5	3.84	0.000122
	RNA metabolism
	RNA secondary structure unwinding	44	13	0.59	21.89	6.67e-10
	positive regulation of DNA-templated transcription, elongation	23	6	0.31	19.33	0.0074
	mRNA
	mRNA 3'-end processing	71	16	0.96	16.7	5.45e-11
	termination of RNA polymerase II transcription	62	14	0.84	16.73	2.64e-09
	regulation of alternative mRNA splicing, via spliceosome	36	11	0.49	22.64	3.89e-08
	mRNA export from nucleus	101	15	1.36	11.01	1.33e-07
	nuclear-transcribed mRNA catabolic process, nonsense-mediated decay	119	11	1.61	6.85	0.00749
	positive regulation of mRNA processing	22	6	0.3	20.21	0.00573
	negative regulation of mRNA splicing, via spliceosome	20	6	0.27	22.23	0.00331
	mRNA stabilization	31	7	0.42	16.73	0.00236
	mRNA cis splicing, via spliceosome	18	5	0.24	20.59	0.0455
	mRNA splice site selection	28	6	0.38	15.88	0.0228
	ncRNA
	maturation of SSU-rRNA from tricistronic rRNA transcript (SSU-rRNA, 5.8S rRNA, LSU-rRNA)	36	8	0.49	16.47	0.000373
	maturation of LSU-rRNA	24	6	0.32	18.53	0.00944
	maturation of 5.8S rRNA	31	7	0.42	16.73	0.00236
	rRNA modification	32	6	0.43	13.89	0.0485
	Protein metabolism
	ribosome assembly	55	10	0.74	13.47	5.06e-05
	protein sumoylation	116	11	1.57	7.03	0.00586
	regulation of translation	340	18	4.59	3.92	0.0101
	Chromatin/nucleosome/epigenetics
	nucleosome assembly	114	15	1.54	9.75	6.98e-07
	covalent chromatin modification	459	23	6.19	3.71	0.000861
	chromatin silencing	66	10	0.89	11.23	0.000275
	negative regulation of chromosome organization	95	10	1.28	7.8	0.00747
	chromatin remodeling	144	12	1.94	6.18	0.00702
	positive regulation of gene expression, epigenetic	53	8	0.72	11.19	0.00676
	chromatin modification	289	17	3.9	4.36	0.00491
	positive regulation of chromosome organization	145	11	1.96	5.62	0.0484
	Telomere
	telomere maintenance via telomerase	17	5	0.23	21.8	0.0345
	regulation of telomere maintenance	66	8	0.89	8.98	0.0337
	Cell cycle
	mitotic M phase	173	13	2.33	5.57	0.00768
	regulation of cell cycle phase transition	320	18	4.32	4.17	0.00431
	mitotic cell cycle process	749	33	10.11	3.27	2.95e-05
	regulation of mitotic cell cycle	469	21	6.33	3.32	0.0183
	Viral/stress response
	viral process	822	38	11.09	3.43	4.43e-07
	protein localization to cytoplasmic stress granule	7	5	0.09	52.93	0.000456
	regulation of viral genome replication	78	9	1.05	8.55	0.0126
	General
	multi-organism metabolic process	138	11	1.86	5.91	0.0305
	nucleic acid phosphodiester bond hydrolysis	275	16	3.71	4.31	0.0121
