# Supplementary material for: NuRD and CAF-1-mediated silencing of the D4Z4 array is modulated by DUX4-induced MBD3L proteins
Source: eLife. 2018 Mar 13;7:e31023. doi: 10.7554/eLife.31023 (PMC5849414; doi:10.7554/eLife.31023)
Supplement: Supplementary file 3. — The table summarizes details of the muscle cell lines used for this study. [file elife-31023-supp3.xlsx]

## Sheet: Sheet1
Supplementary file 3. Characteristics of myoblast cell lines used in this study.
						ALLELE 41			ALLELE 42
	CELL LINE	GROUP	PRIMARY CELL LINE IMMORTALIZED WITH CDK4 and hTERT?	DONOR AGE (AT TIME OF BIOPSY)	SEX	NUMBER OF D4Z4 UNITS	LENGTH OF D4Z4 ARRAY (kb)	ALLELE TYPE	NUMBER OF D4Z4 UNITS	LENGTH OF D4Z4 ARRAY (kb)	ALLELE TYPE	SMCHD1 MUTATION
	MB135	Control (non-FSHD)	Yes		Female	74	250	A161	18	65	B163	None
	MB2401	Control (non-FSHD)	Yes	58	Male	11	42	A161	21	74	B168	None
	MB073	FSHD1	Yes	40	Male	8	31	A161				None
	54-2	FSHD1	Yes	54	Male	3	17	A161	23	80	B	None
	MB200	FSHD2	Yes	44	Male	13	50	A161	43	147	B168	c.610A>G
	2305	FSHD2	No	69	Female	11	43	A161	21	76	A161	c.4661T>C
	2453	FSHD2	Yes	29	Male	12	35	A161	18	54	A161L	c.5720-2A>C
	2338	FSHD2	Yes	36	Male	12	46	A161	16	59	A161	1.2 Mb deletion (including SMCHD1) on chromosome 18p
	1881	FSHD2	No		Male	15	55	A161	19	70	A161	c.3801+1G>A
