# Supplementary material for: NuRD and CAF-1-mediated silencing of the D4Z4 array is modulated by DUX4-induced MBD3L proteins
Source: eLife. 2018 Mar 13;7:e31023. doi: 10.7554/eLife.31023 (PMC5849414; doi:10.7554/eLife.31023)
Supplement: Supplementary file 4. — The table lists all oligonucleotides used in this study, including gRNAs, siRNAs, shRNAs and primers used for enChIP-qPCR, ChIP-qPCR and RT-qPCR. [file elife-31023-supp4.xlsx]

## Sheet: Sheet1
Supplementary file 4. Oligonucleotide sequences.
	gRNAs			RT-qPCR primers
	NAME	SEQUENCE		NAME	SEQUENCE
	gD4Z4-1	GAACACCTGGCTGGCTACGG		AFP F	AGTGAGGACAAACTATTGGCCT
	gD4Z4-2	AGGGTGCTGTCCGAGGGTGT		AFP R	ACACCAGGGTTTACTGGAGTC
	gD4Z4-3	GTGAGCAACAGGCCGCCTTG		CDX2 F	GGAACCTGTGCGAGTGGAT
	gMYOD1	AGGCATGGAGAGGTCTGAAA		CDX2 R	TCGATATTTGTCTTTCGTCCTG
				CHAF1A F	AGCACAGCAGTACCAGTCCC
				CHAF1A R	CTTCTCTGTAGAGCCTTTGACGA
	enChIP-/ChIP-qPCR primers			CHAF1B F	TGTTGTGCGTTTTTCTCCAA
	NAME	SEQUENCE		CHAF1B R	TCGTCCTCATCCTGAAAAGC
	Chr18q12 F	GGTATGCCTGAGGTCTTTGG		CHD3 F	CCAACTACAAAGCCTTCAGCC
	Chr18q12 R	ATTGGGGTTCAGTCTCATGG		CHD3 R	GGGTTGTTGGCACTGAACTC
	D4Z4 3’ F	TGGGATTCCTGCCTTCTAGG		CHD4 F	CACTTTTGAACAACAGCCTGC
	D4Z4 3’ R	GATGCCCAGGAAAGAATGG		CHD4 R	TCCCGAGGTTTCTTAGGCTT
	D4Z4 5’ F	GGAGGCGTGATTTTGGTTTC		DUX4 F	CGGAGAACTGCCATTCTTTC
	D4Z4 5’ R	ACCCTTCCCTGCATGTTTC		DUX4 R	CAGCCAGAATTTCACGGAAG
	D4Z4 ORF F	CCGCGTCCGTCCGTGAAA		DUX4L R	GTAGAAGACCAGAGCGAGACCCCAGAGAG
	D4Z4 ORF R	TCCGTCGCCGTCCTCGTC		GAPDH F	GTGAAGGTCGGAGTCAAC
	MYOD1 DDR F	AACCAGAAGGGTGATTCCAG		GAPDH R	TGAGGTCAATGAAGGGGTC
	MYOD1 DDR R	TTGTTTGCTACCAGGCTTCC		HDAC1 F	TAAATTCTTGCGCTCCATCC
	TMEM130 prom F	GGGGTGGAAGCAGGAATC		HDAC1 R	CAGGCCATCGAATACTGGAC
	TMEM130 prom R	TTTCCCCTCTCCTTTCATCC		HDAC2 F	ATTGTGCTTGCCATCCTTGA
				HDAC2 R	AAGCTTCTTCAACACCATCACC
				KDM1A F	GGCAGCAGCTCGACAGTTAC
	siRNAs			KDM1A R	GTTTCCTTTGCGAAATGTGG
	NAME	SEQUENCE		KDR F	GTGATCGGAAATGACACTGGAG
	siCHAF1A-1	CACGCACGTTTCCACCCGGAA		KDR R	CATGTTGGTCACTAACAGAAGCA
	siCHAF1A-2	TTCCGAGAACTCAGTGTATGA		MBD1 F	AAGTCTTTCGCAAGTCAGGGG
	siCHAF1B-1	ACGGAAAGTCTGGACCCTTGA		MBD1 R	TCAGCTCAACTTTGCTTCGGA
	siCHAF1B-2	CTCCACCAAGTTCTGTACCAA		MBD2 F	AGAGACTGCGAAACGATCCTC
	siCHD3-1	AGCGACAAGCGTAAAGTGAAA		MBD2 R	GCTGACGTGGCTGTTCATTC
	siCHD3-2	CAGGCCATAAGAGGCGGAGTA		MBD3 F	CTGGGAGAGGGAAGAAGTGC
	siCHD4-1	CATGAAGGTTATAAATACGAA		MBD3 R	AAGTCGAAGGTGCTCAGGTC
	siCHD4-2	CAGCAAGAAGATCTAGCCCGA		MBD3L2 F	GCGTTCACCTCTTTTCCAAG
	siControl-1	AATTCTCCGAACGTGTCACGT		MBD3L2 R	GCCATGTGGATTTCTCGTTT
	siControl-2	TGGTTTACATGTCGACTAA		NCAM1 F	GCCAGGAGACAGAAACGAAG
	siHDAC1-1	CACAGCGATGACTACATTAAA		NCAM1 R	GGTGTTGGAAATGCTCTGGT
	siHDAC1-2	CACCCGGAGGAAAGTCTGTTA		OCT4 F	GACAGGGGGAGGGGAGGAGCTAGG
	siHDAC2-1	ACGGTCAATAAGACCAGATAA		OCT4 R	CTTCCCTCCAACCAGTTGCCCCAAAC
	siHDAC2-2	CTGGGTTGTTTCAATCTAACA		pCW57.1 transgene F	TGACTGGATATGTTGTGTTTTAC
	siKDM1A-1	CTGGAAATGACTATGATTTAA		pCW57.1 transgene R	CAACCCCGGATCCTTAGTG
	siKDM1A-2	AGGCCTAGACATTAAACTGAA		RPL13A F	AACCTCCTCCTTTTCCAAGC
	siMBD1-1	CAGGATCCGAAGCAAAGTTGA		RPL13A R	GCAGTACCTGTTTAGCCACGA
	siMBD1-2	AAGACTGTCGAGCACAGAGAA		RPL27 F	GCAAGAAGAAGATCGCCAAG
	siMBD2-1	GATGATGCCTAGTAAATTA		RPL27 R	TCCAAGGGGATATCCACAGA
	siMBD2-2	GCGAAACGATCCTCTCAAT		SETDB1 F	CAGAACAAGGGCTGGGGTAT
	siMBD3-1	CGGGAAGAAGTTCCGCAGCAA		SETDB1 R	TCATCACCCATTTCCAGACC
	siMBD3-2	GCCGGTGACCAAGATTACCAA		TMEM130 F	AAGACCGCCTTGTTTCTCTACA
	siSETDB1-1	TCGGGTGGTCGCCAAATACAA		TMEM130 R	TGAAGGTCCCGATGATGGAATA
	siTRIM28-1	CAGGAGATGATCCCTACTCAA		TRIM28 F	TGAGACCTGTGTAGAGGCG
	siTRIM28-2	AGCGTCCTGGCACTAACTCAA		TRIM28 R	CGTTCACCATCCCGAGACTT
				TRIM43 F	ACCCATCACTGGACTGGTGT
				TRIM43 R	CACATCCTCAAAGAGCCTGA
	shRNAs			ZSCAN4 F	TGGAAATCAAGTGGCAAAAA
	NAME	SEQUENCE		ZSCAN4 R	CTGCATGTGGACGTGGAC
	shMBD3L-1	GGGCTTTACAGAAGAAACG
	shMBD3L-2	AGGTTCAAGTCCACTGCAT
